# Supplementary material for: The Archaeal Transcription Termination Factor aCPSF1 is a Robust Phylogenetic Marker for Archaeal Taxonomy
Source: Microbiol Spectr. 2021 Dec 8;9(3):e01539-21. doi: 10.1128/spectrum.01539-21 (PMC8653824; doi:10.1128/spectrum.01539-21)
Supplement: SUPPLEMENTAL FILE 2 — Supplemental material. Download SPECTRUM01539-21_Supp_2_seq6.xlsx, XLSX file, 0.4 MB [file spectrum01539-21_supp_2_seq6.xlsx]

## Sheet: Dataset1
Dataset 1 Information of the investigated archaeal genomes downloaded from NCBI database
†, the 143 representatives of cultured strains or having high genome-quality used for aCPSF1 phylogeny comparision in Fig. 3A
*. the 138 genomes used in comparison of theMcrABG and aCPSF1 phylogenies of methanogenic and methanotrophic archaea in Fig. 4
¤. the 152 haloarchaeal genomes used for comparision of the aCPSF1 phylogeny and the phylogenimics in Fig. 5
-, the genes were not detected, or the genomes were unclassified, or specific information were not available
Genome id				Quality of the genomes (%)			aCPSF1 id (number per genome|selected aCPSF1|all aCPSF1 orthologs)	16S rRNA id	McrABG id			Taxonomy	NCBI-taxonomy
				Completeness	Contamination	Strain heterogeneity			McrA	McrB	McrG	id	Super-phylum	Subgroup	Phylum	Class	Order	Family	Genus	Species	Strain
GCA_000007185.1	†	*		99.93	1.17	0	1|AAM02440.1|[all:AAM02440.1;]	lcl|AE009439.1_rrna_15	AAM01870.1	AAM01866.1	AAM01869.1	190192	Euryarchaeota	Methanopyri	Euryarchaeota	Methanopyri	Methanopyrales	Methanopyraceae	Methanopyrus	kandleri	strain=AV19
GCA_000011005.1	†	*		100	0.93	0	1|BAI62472.1|[all:BAI62472.1;]	lcl|AP011532.1_rrna_5	BAI60588.1	BAI60584.1	BAI60587.1	304371	Euryarchaeota	Stenosarchaea group	Euryarchaeota	Methanomicrobia	Methanocellales	Methanocellaceae	Methanocella	paludicola	strain=SANAE
GCA_000012545.1	†	*		98.13	0.93	0	1|ABC56691.1|[all:ABC56691.1;]	lcl|CP000102.1_rrna_36	ABC56731.1	ABC56728.1	ABC56730.1	339860	Euryarchaeota	Methanomada group	Euryarchaeota	Methanobacteria	Methanobacteriales	Methanobacteriaceae	Methanosphaera	stadtmanae	strain=DSM 3091
GCA_000013445.1	†	*		99.53	0	0	1|ABD40597.1|[all:ABD40597.1;]	lcl|CP000254.1_rrna_66	ABD41854.1	ABD41850.1	ABD41853.1	323259	Euryarchaeota	Stenosarchaea group	Euryarchaeota	Methanomicrobia	Methanomicrobiales	Methanospirillaceae	Methanospirillum	hungatei	strain=JF-1
GCA_000013725.1	†	*		100	0	0	1|ABE51370.1|[all:ABE51370.1;]	lcl|CP000300.1_rrna_59	ABE53268.1	ABE53272.1	ABE53269.1	259564	Euryarchaeota	Stenosarchaea group	Euryarchaeota	Methanomicrobia	Methanosarcinales	Methanosarcinaceae	Methanococcoides	burtonii	strain=DSM 6242
GCA_000015765.1	†	*		99.3	0	0	1|ABN07183.1|[all:ABN07183.1;]	lcl|CP000559.1_rrna_62	ABN07237.1	ABN07729.1	ABN07726.1	410358	Euryarchaeota	Stenosarchaea group	Euryarchaeota	Methanomicrobia	Methanomicrobiales	Methanocorpusculaceae	Methanocorpusculum	labreanum	strain=Z
GCA_000016525.1	†	*		100	0	0	1|ABQ87243.1|[all:ABQ87243.1;]	lcl|CP000678.1_rrna_6	ABQ87220.1	ABQ87224.1	ABQ87221.1	420247	Euryarchaeota	Methanomada group	Euryarchaeota	Methanobacteria	Methanobacteriales	Methanobacteriaceae	Methanobrevibacter	smithii	strain=ATCC 35061; PS; DSMZ 861
GCA_000017165.1	†	*		100	0.93	0	1|ABR55464.1|[all:ABR55464.1;]	lcl|CP000742.1_rrna_42	ABR54777.1	ABR54773.1	ABR54776.1	406327	Euryarchaeota	Methanomada group	Euryarchaeota	Methanococci	Methanococcales	Methanococcaceae	Methanococcus	vannielii	strain=SB
GCA_000017185.1	†	*		100	0.93	0	1|ABR55641.1|[all:ABR55641.1;]	lcl|CP000743.1_rrna_25	ABR56844.1	ABR56840.1	ABR56843.1	419665	Euryarchaeota	Methanomada group	Euryarchaeota	Methanococci	Methanococcales	Methanococcaceae	Methanothermococcus	aeolicus	strain=Nankai-3
GCA_000021965.1	†	*		100	0.93	0	1|ACL16139.1|[all:ACL16139.1;]	lcl|CP001338.1_rrna_45	ACL17594.1	ACL17590.1	ACL17593.1	521011	Euryarchaeota	Stenosarchaea group	Euryarchaeota	Methanomicrobia	Methanomicrobiales	Methanoregulaceae	Methanosphaerula	palustris	strain=E1-9c
GCA_000023985.1	†	*		100	0	0	1|ACV24217.1|[all:ACV24217.1;]	lcl|CP001696.1_rrna_33	ACV24756.1	ACV24752.1	ACV24755.1	573064	Euryarchaeota	Methanomada group	Euryarchaeota	Methanococci	Methanococcales	Methanocaldococcaceae	Methanocaldococcus	fervens	strain=AG86
GCA_000024625.1	†	*		100	0	0	1|ACX72040.1|[all:ACX72040.1;]	lcl|CP001787.1_rrna_9	ACX72017.1	ACX72013.1	ACX72016.1	579137	Euryarchaeota	Methanomada group	Euryarchaeota	Methanococci	Methanococcales	Methanocaldococcaceae	Methanocaldococcus	vulcanius	strain=M7
GCA_000166095.1	†	*		100	0	0	1|ADP77193.1|[all:ADP77193.1;]	lcl|CP002278.1_rrna_4	ADP77583.1	ADP77587.1	ADP77532.1	523846	Euryarchaeota	Methanomada group	Euryarchaeota	Methanobacteria	Methanobacteriales	Methanothermaceae	Methanothermus	fervidus	strain=DSM 2088
GCA_000214415.1	†	*		100	0.93	0	1|AEF95850.1|[all:AEF95850.1;]	lcl|CP002737.1_rrna_38	AEF96774.1	AEF96770.1	AEF96773.1	880724	Euryarchaeota	Methanomada group	Euryarchaeota	Methanococci	Methanococcales	Methanocaldococcaceae	Methanotorris	igneus	strain=Kol 5
GCA_000217995.1	†	*		100	0.93	0	1|AEH60981.1|[all:AEH60981.1;]	lcl|CP002101.1_rrna_47	AEH60719.1	AEH60715.1	AEH60718.1	679901	Euryarchaeota	Stenosarchaea group	Euryarchaeota	Methanomicrobia	Methanosarcinales	Methanosarcinaceae	Methanosalsum	zhilinae	strain=DSM 4017
GCA_000235565.1	†	*		99.38	0	0	1|AET65582.1|[all:AET65582.1;]	lcl|CP003117.1_rrna_16	AET63880.1	AET63877.1	AET63879.1	1110509	Euryarchaeota	Stenosarchaea group	Euryarchaeota	Methanomicrobia	Methanosarcinales	Methanotrichaceae	Methanothrix	harundinacea	strain=6Ac
GCA_000251105.1	†	*		100	0	0	1|AFD00857.1|[all:AFD00857.1;]	lcl|CP003243.1_rrna_8	AFC99668.1	AFC99664.1	AFC99667.1	1041930	Euryarchaeota	Stenosarchaea group	Euryarchaeota	Methanomicrobia	Methanocellales	Methanocellaceae	Methanocella	conradii	strain=HZ254
GCA_000300255.2	†	*		99.07	1.87	0	1|AGI85657.1|[all:AGI85657.1;]	lcl|CP004049.1_rrna_8	AGI85144.1	AGI85141.1	AGI85143.1	1236689	Euryarchaeota	Diaforarchaea group	Thermoplasmatota	Thermoplasmata	Methanomassiliicoccales	Candidatus Methanomethylophilaceae	Candidatus Methanomethylophilus	alvus	strain=Mx1201
GCA_000404225.1	†	*		99.53	1.87	0	1|AGN26594.1|[all:AGN26594.1;]	lcl|CP005934.1_rrna_38	AGN26871.1	AGN26874.1	AGN26872.1	1295009	Euryarchaeota	Diaforarchaea group	Thermoplasmatota	Thermoplasmata	Methanomassiliicoccales	Methanomassiliicoccaceae	Candidatus Methanomassiliicoccus	intestinalis	strain=Issoire-Mx1
GCA_000685155.1	†	*		99.07	0	0	1|KCZ71742.1|[all:KCZ71742.1;]	lcl|JMIY01000002.1_rrna_21	KCZ72673.1	KCZ72670.1	KCZ72672.1	1392998	Euryarchaeota	Stenosarchaea group	Euryarchaeota	Methanomicrobia	Methanosarcinales	Candidatus Methanoperedenaceae	Candidatus Methanoperedens	nitroreducens	strain=ANME-2d
GCA_000762265.1	†	*		100	0	0	1|AIS31172.1|[all:AIS31172.1;]	lcl|CP006933.1_rrna_4	AIS31752.1	AIS31756.1	AIS31753.1	2162	Euryarchaeota	Methanomada group	Euryarchaeota	Methanobacteria	Methanobacteriales	Methanobacteriaceae	Methanobacterium	formicicum	strain=BRM9
GCA_001914405.1	†	*		99.07	0.93	0	1|OKY79033.1|[all:OKY79033.1;]	lcl|MSDW01000001.1_rrna_13	OKY78426.1	OKY78423.1	OKY78425.1	1903181	Euryarchaeota	Methanonatronarchaeia	Euryarchaeota	Methanonatronarchaeia	Methanonatronarchaeales	Methanonatronarchaeaceae	Candidatus Methanohalarchaeum	thermophilum	-
GCA_000007345.1	†	*		99.07	0.93	0	1|AAM07225.1|[all:AAM07225.1;]	lcl|AE010299.1_rrna_4	AAM07885.1	AAM07889.1	AAM07886.1	188937	Euryarchaeota	Stenosarchaea group	Euryarchaeota	Methanomicrobia	Methanosarcinales	Methanosarcinaceae	Methanosarcina	acetivorans	strain=C2A
GCA_000008645.1	†	*		100	0.36	16.67	1|AAB85692.1|[all:AAB85692.1;]	lcl|AE000666.1_rrna_44	AAB85653.1	AAB85657.1	AAB85619.1	187420	Euryarchaeota	Methanomada group	Euryarchaeota	Methanobacteria	Methanobacteriales	Methanobacteriaceae	Methanothermobacter	thermautotrophicus	strain=Delta H
GCA_000011585.1	†	*		100	0	0	1|CAF30250.1|[all:CAF30250.1;]	lcl|BX950229.1_rrna_6	CAF31115.1	CAF31111.1	CAF31114.1	267377	Euryarchaeota	Methanomada group	Euryarchaeota	Methanococci	Methanococcales	Methanococcaceae	Methanococcus	maripaludis	strain=S2
GCA_000015825.1	†	*		100	0.93	100	1|ABN57130.1|[all:ABN57130.1;]	lcl|CP000562.1_rrna_43	ABN56311.1	ABN56550.1	ABN56547.1	368407	Euryarchaeota	Stenosarchaea group	Euryarchaeota	Methanomicrobia	Methanomicrobiales	Methanomicrobiaceae	Methanoculleus	marisnigri	strain=JR1
GCA_000063445.1	†	*		97.12	0	0	1|CAJ37458.1|[all:CAJ37458.1;]	lcl|AM114193.2_rrna_61	CAJ37204.1	CAJ37200.1	CAJ37203.1	351160	Euryarchaeota	Stenosarchaea group	Euryarchaeota	Methanomicrobia	Methanocellales	Methanocellaceae	Methanocella	arvoryzae	strain=MRE50
GCA_000195895.1	†	*		100	0	0	1|AAZ69177.1|[all:AAZ69177.1;]	lcl|CP000099.1_rrna_73	AAZ69867.1	AAZ69871.1	AAZ69868.1	269797	Euryarchaeota	Stenosarchaea group	Euryarchaeota	Methanomicrobia	Methanosarcinales	Methanosarcinaceae	Methanosarcina	barkeri	strain=Fusaro
GCA_000243255.1	†	*		100	2.8	0	1|EHQ34497.1|[all:EHQ34497.1;]	lcl|CM001436.1_rrna_22	EHQ36916.1	EHQ36920.1	EHQ36917.1	937775	Euryarchaeota	Stenosarchaea group	Euryarchaeota	Methanomicrobia	Methanomicrobiales	Methanomicrobiaceae	Methanoplanus	limicola	strain=DSM 2279
GCA_000341715.1	†	*		95.17	0	0	1|AGF96120.1|[all:AGF96120.1;]	lcl|CP004144.1_rrna_6	AGF96667.1	AGF96671.1	AGF96668.1	1236903	Euryarchaeota	Stenosarchaea group	Euryarchaeota	Methanomicrobia	Methanosarcinales	Methanosarcinaceae	Methanosarcina	mazei	strain=Tuc01
GCA_000350305.1	†	*		98.6	0.93	0	1|AGI47963.1|[all:AGI47963.1;]	lcl|CP002916.1_rrna_8	AGI47474.1	AGI47471.1	AGI47473.1	1054217	Euryarchaeota	Diaforarchaea group	Thermoplasmatota	Thermoplasmata	Thermoplasmatales	Methanomethylophilaceae	-	-	Thermoplasmatales archaeon BRNA1
GCA_000800805.1	†	*		98.13	0.93	100	1|AIZ56420.1|[all:AIZ56420.1;]	lcl|CP010070.1_rrna_37	AIZ56101.1	AIZ56098.1	AIZ56100.1	1577791	Euryarchaeota	Diaforarchaea group	Thermoplasmatota	Thermoplasmata	Methanomassiliicoccales	Methanomassiliicoccaceae	-	-	Candidatus Methanoplasma termitum
GCA_001399795.1	†	*		93.77	4.67	0	1|KPV61673.1|[all:KPV61673.1;]	lcl|LIHK01000010.1_rrna_8	KPV61791.1	KPV61799.1	KPV61800.1	1700836	TACK group	Candidatus Bathyarchaeota	Bathyarchaeota	unclassified Candidatus Bathyarchaeota	-	-	-	-	Candidatus Bathyarchaeota archaeon BA2
GCA_001587595.1	†	*		95.33	0.93	0	1|KYC54571.1|[all:KYC54571.1;]	lcl|LNJB01000004.1_rrna_17	KYC55281.1	KYC55284.1	KYC55282.1	1705564	Euryarchaeota	Thermococci	Euryarchaeota	Thermococci	Methanofastidiosales	Methanofastidiosaceae	Candidatus Methanofastidiosum	methylthiophilus	-
GCA_002153915.1	†	*		98.13	1.87	33.33	1|OUJ19439.1|[all:OUJ19439.1;]	lcl|MRZU01000004.1_rrna_18	OUJ18543.1	OUJ18540.1	OUJ18542.1	1927129	Euryarchaeota	Methanonatronarchaeia	Euryarchaeota	Methanonatronarchaeia	Methanonatronarchaeales	Methanonatronarchaeaceae	Methanonatronarchaeum	thermophilum	strain=AMET1
GCA_003104905.1	†	*		99.07	0	0	1|PWB54254.1|[all:PWB54254.1;]	lcl|PQAS01000003.1_rrna_3	PWB49621.1	PWB49624.1	PWB49622.1	2072416	Euryarchaeota	Stenosarchaea group	Euryarchaeota	Methanomicrobia	Methanosarcinales	Candidatus Methanoperedenaceae	unclassified Candidatus	-	Candidatus Methanoperedenaceae archaeon
GCA_003194435.1	†	*		91.59	3.74	25	1|PXF52893.1|[all:PXF52893.1;]	lcl|PQXC01000004.1_rrna_38	PXF50526.1	PXF50528.1	PXF50527.1	2056316	Euryarchaeota	Stenosarchaea group	Euryarchaeota	Methanomicrobia	Methanophagales	unclassified Methanophagales	-	-	Methanophagales archaeon
GCA_003194445.1	†	*		98.13	5.61	30	1|PXF56207.1|[all:PXF56207.1;]	lcl|PQXF01000012.1_rrna_9	PXF60686.1	PXF60682.1	PXF60685.1	2056317	Euryarchaeota	Stenosarchaea group	Euryarchaeota	Methanomicrobia	Methanosarcinales	unclassified Methanosarcinales	-	-	ANME-2 cluster archaeon
GCA_003351865.1	†	*		100	0	0	1|AXI25546.1|[all:AXI25546.1;]	lcl|CP022242.1_rrna_38	AXI24849.1	AXI24853.1	AXI24850.1	2607662	Euryarchaeota	Methanomada group	Euryarchaeota	Methanococci	Methanococcales	Methanococcaceae	Methanococcus	-	strain=A16
GCA_003947435.1	†	*		92.99	3.74	0	1|RSN72578.1|[all:RSN72578.1;]	lcl|RCOS01000080.1_rrna_14	RSN72832.1	RSN72835.1	RSN72858.1	2478471	TACK group	Candidatus Korarchaeota	Korarchaeota	Candidatus Methanodesulfokores	-	-	-	-	Candidatus Methanodesulfokores washburnensis
GCA_004028775.1	†	*		100	0	0	1|RWX73125.1|[all:RWX73125.1;]	lcl|RXGA01000004.1_rrna_36	RWX73849.1	RWX73851.1	RWX73850.1	2593994	TACK group	Candidatus Verstraetearchaeota	Verstraetearchaeota	Candidatus Methanomethylia	Candidatus Methanomethyliales	Candidatus Methanomethyliaceae	Candidatus Methanosuratus	subterraneum	-
GCA_000022205.1	†	-	¤	100	0	0	1|ACM56564.1|[all:ACM56564.1;]	lcl|CP001366.1_rrna_58	-	-	-	416348	Euryarchaeota	Stenosarchaea group	Euryarchaeota	Halobacteria	Haloferacales	Halorubraceae	Halorubrum	lacusprofundi	strain=ATCC 49239
GCA_000023945.1	†		¤	100	0.93	0	1|ACV12859.1|[all:ACV12859.1;]	lcl|CP001687.1_rrna_21	-	-	-	519442	Euryarchaeota	Stenosarchaea group	Euryarchaeota	Halobacteria	Halobacteriales	Haloarculaceae	Halorhabdus	utahensis	strain=DSM 12940
GCA_000025625.1	†		¤	100	0.93	0	1|ADD03916.1|[all:ADD03916.1;]	lcl|CP001932.1_rrna_26	-	-	-	547559	Euryarchaeota	Stenosarchaea group	Euryarchaeota	Halobacteria	Natrialbales	Natrialbaceae	Natrialba	magadii	strain=ATCC 43099
GCA_000026045.1	†		¤	100	0	0	1|CAI48196.1|[all:CAI48196.1;]	lcl|CR936257.1_rrna_11	-	-	-	348780	Euryarchaeota	Stenosarchaea group	Euryarchaeota	Halobacteria	Halobacteriales	Haloarculaceae	Natronomonas	pharaonis	strain=Gabara
GCA_900156425.1	†		¤	100	0.93	0	1|SIQ81163.1|[all:SIQ81163.1;]	lcl|FTNO01000002.1_rrna_50	-	-	-	553468	Euryarchaeota	Stenosarchaea group	Euryarchaeota	Halobacteria	Halobacteriales	Halobacteriaceae	Haladaptatus	litoreus	strain=CGMCC 1.7737
GCA_000006805.1	†		¤	97.66	0	0	1|AAG18954.1|[all:AAG18954.1;]	lcl|AE004437.1_rrna_42	-	-	-	64091	Euryarchaeota	Stenosarchaea group	Euryarchaeota	Halobacteria	Halobacteriales	Halobacteriaceae	Halobacterium	salinarum	strain=NRC-1; ATCC 700922
GCA_000172995.2	†		¤	100	0	0	1|ADQ67907.1|[all:ADQ67907.1;]	lcl|CP001690.1_rrna_32	-	-	-	469382	Euryarchaeota	Stenosarchaea group	Euryarchaeota	Halobacteria	Haloferacales	Haloferacaceae	Halogeometricum	borinquense	strain=PR 3
GCA_000226975.3	†		¤	100	0	0	1|APW98261.1|[all:APW98261.1;]	lcl|CP019285.1_rrna_47	-	-	-	358396	Euryarchaeota	Stenosarchaea group	Euryarchaeota	Halobacteria	Natrialbales	Natrialbaceae	Halobiforma	lacisalsi	strain=AJ5
GCA_000306765.2	†		¤	100	0	0	1|AFK18569.1|[all:AFK18569.1;]	lcl|CP001868.2_rrna_63	-	-	-	523841	Euryarchaeota	Stenosarchaea group	Euryarchaeota	Halobacteria	Haloferacales	Haloferacaceae	Haloferax	mediterranei	strain=CGMCC 1.2087
GCA_000008265.1	†			98.36	0.93	0	1|AAT43272.1|[all:AAT43272.1;]	lcl|AE017261.1_rrna_15	-	-	-	263820	Euryarchaeota	Diaforarchaea group	Thermoplasmatota	Thermoplasmata	Thermoplasmatales	Picrophilaceae	Picrophilus	torridus	strain=DSM 9790
GCA_000008665.1	†			100	0	0	1|AAB90756.1|[all:AAB90756.1;]	lcl|AE000782.1_rrna_39	-	-	-	224325	Euryarchaeota	Archaeoglobi	Euryarchaeota	Archaeoglobi	Archaeoglobales	Archaeoglobaceae	Archaeoglobus	fulgidus	strain=DSM 4304
GCA_000009965.1	†			100	0	0	1|BAD85617.1|[all:BAD85617.1;]	lcl|AP006878.1_rrna_47	-	-	-	69014	Euryarchaeota	Thermococci	Euryarchaeota	Thermococci	Thermococcales	Thermococcaceae	Thermococcus	kodakarensis	strain=KOD1
GCA_000011125.1	†			99.07	0	0	1|BAA79487.2|[all:BAA79487.2;]	lcl|BA000002.3_rrna_42	-	-	-	272557	TACK group	Crenarchaeota	Crenarchaeota	Thermoprotei	Desulfurococcales	Acidilobaceae	Aeropyrum	pernix	strain=K1
GCA_000011205.1	†			99.07	0	0	1|BAK54244.1|[all:BAK54244.1;]	lcl|BA000023.2_rrna_32	-	-	-	273063	TACK group	Crenarchaeota	Crenarchaeota	Thermoprotei	Sulfolobales	Sulfolobaceae	Sulfurisphaera	tokodaii	strain=7
GCA_000012285.1	†			100	0	0	1|AAY80027.1|[all:AAY80027.1;]	lcl|CP000077.1_rrna_56	-	-	-	330779	TACK group	Crenarchaeota	Crenarchaeota	Thermoprotei	Sulfolobales	Sulfolobaceae	Sulfolobus	acidocaldarius	strain=DSM 639
GCA_000015145.1	†			98.6	0.93	0	1|ABM81389.1|[all:ABM81389.1;]	lcl|CP000493.1_rrna_52	-	-	-	415426	TACK group	Crenarchaeota	Crenarchaeota	Thermoprotei	Desulfurococcales	Pyrodictiaceae	Hyperthermus	butylicus	strain=DSM 5456
GCA_000015205.1	†			100	0	0	1|ABL88278.1|[all:ABL88278.1;]	lcl|CP000504.1_rrna_38	-	-	-	384616	TACK group	Crenarchaeota	Crenarchaeota	Thermoprotei	Thermoproteales	Thermoproteaceae	Pyrobaculum	islandicum	strain=DSM 4184
GCA_000015225.1	†			98.13	0.93	0	1|ABL77718.1|[all:ABL77718.1;]	lcl|CP000505.1_rrna_14	-	-	-	368408	TACK group	Crenarchaeota	Crenarchaeota	Thermoprotei	Thermoproteales	Thermofilaceae	Thermofilum	pendens	strain=Hrk 5
GCA_000016385.1	†			100	0	0	1|ABP49681.1|[all:ABP49681.1;]	lcl|CP000660.1_rrna_8	-	-	-	340102	TACK group	Crenarchaeota	Crenarchaeota	Thermoprotei	Thermoproteales	Thermoproteaceae	Pyrobaculum	arsenaticum	strain=DSM 13514
GCA_000016605.1	†			99.07	0	0	1|ABP96392.1|[all:ABP96392.1;]	lcl|CP000682.1_rrna_26	-	-	-	399549	TACK group	Crenarchaeota	Crenarchaeota	Thermoprotei	Sulfolobales	Sulfolobaceae	Metallosphaera	sedula	strain=DSM 5348
GCA_000017945.1	†			99.07	0	0	1|ABU81193.1|[all:ABU81193.1;]	lcl|CP000816.1_rrna_22	-	-	-	453591	TACK group	Crenarchaeota	Crenarchaeota	Thermoprotei	Ignicoccales	Ignicoccaceae	Ignicoccus	hospitalis	strain=KIN4/I
GCA_000018305.1	†			100	0	0	1|ABW01300.1|[all:ABW01300.1;]	lcl|CP000852.1_rrna_3	-	-	-	397948	TACK group	Crenarchaeota	Crenarchaeota	Thermoprotei	Thermoproteales	Thermoproteaceae	Caldivirga	maquilingensis	strain=IC-167
GCA_000020905.1	†			100	0	0	1|ACL11613.1|[all:ACL11613.1;]	lcl|CP001140.1_rrna_22	-	-	-	490899	TACK group	Crenarchaeota	Crenarchaeota	Thermoprotei	Desulfurococcales	Desulfurococcaceae	Desulfurococcus	amylolyticus	strain=1221n
GCA_000022365.1	†			100	0	0	1|ACS34222.1|[all:ACS34222.1;]	lcl|CP001398.1_rrna_54	-	-	-	593117	Euryarchaeota	Thermococci	Euryarchaeota	Thermococci	Thermococcales	Thermococcaceae	Thermococcus	gammatolerans	strain=EJ3; DSM 15229
GCA_000025505.1	†			100	0	0	1|ADC65080.1|[all:ADC65080.1;]	lcl|CP001899.1_rrna_32	-	-	-	589924	Euryarchaeota	Archaeoglobi	Euryarchaeota	Archaeoglobi	Archaeoglobales	Archaeoglobaceae	Ferroglobus	placidus	strain=DSM 10642
GCA_000025665.1	†			100	0	0	1|ADD07934.1|[all:ADD07934.1;]	lcl|CP001941.1_rrna_35	-	-	-	439481	Euryarchaeota	Diaforarchaea group	Thermoplasmatota	Thermoplasmata	Acidiprofundales	Aciduliprofundaceae	Aciduliprofundum	boonei	strain=T469
GCA_000092465.1	†			99.07	0	0	1|ADI32616.1|[all:ADI32616.1;]	lcl|CP002051.1_rrna_23	-	-	-	591019	TACK group	Crenarchaeota	Crenarchaeota	Thermoprotei	Desulfurococcales	Desulfurococcaceae	Staphylothermus	hellenicus	strain=DSM 12710
GCA_000145985.1	†			99.53	0	0	1|ADM26899.1|[all:ADM26899.1;]	lcl|CP002098.1_rrna_34	-	-	-	583356	TACK group	Crenarchaeota	Crenarchaeota	Thermoprotei	Desulfurococcales	Desulfurococcaceae	Ignisphaera	aggregans	strain=DSM 17230
GCA_000148385.1	†			100	0.93	0	1|ADN51052.1|[all:ADN51052.1;]	lcl|CP002100.1_rrna_11	-	-	-	572478	TACK group	Crenarchaeota	Crenarchaeota	Thermoprotei	Thermoproteales	Thermoproteaceae	Vulcanisaeta	distributa	strain=DSM 14429
GCA_000152265.2	†			98.29	0	0	1|AGO60532.1|[all:AGO60532.1;]	lcl|CP004145.1_rrna_20	-	-	-	333146	Euryarchaeota	Diaforarchaea group	Thermoplasmatota	Thermoplasmata	Thermoplasmatales	Ferroplasmaceae	Ferroplasma	acidarmanus	strain=fer1
GCA_000186365.1	†			99.07	0.93	0	1|ADV65569.1|[all:ADV65569.1;]	lcl|CP002363.1_rrna_5	-	-	-	765177	TACK group	Crenarchaeota	Crenarchaeota	Thermoprotei	Desulfurococcales	Desulfurococcaceae	Desulfurococcus	mucosus	strain=DSM 2162
GCA_000189575.1	†			100	0	0	1|ADX82675.1|[all:ADX82675.1;]	lcl|CP002426.1_rrna_27	-	-	-	930943	TACK group	Crenarchaeota	Crenarchaeota	Thermoprotei	Sulfolobales	Sulfolobaceae	Sulfolobus	islandicus	strain=HVE10/4
GCA_000194625.1	†			100	0.93	0	1|AEA47173.1|[all:AEA47173.1;]	lcl|CP002588.1_rrna_18	-	-	-	693661	Euryarchaeota	Archaeoglobi	Euryarchaeota	Archaeoglobi	Archaeoglobales	Archaeoglobaceae	Archaeoglobus	veneficus	strain=SNP6
GCA_000195935.2	†			100	0	0	1|CAB49663.1|[all:CAB49663.1;]	lcl|AL096836.1_rrna_9	-	-	-	272844	Euryarchaeota	Thermococci	Euryarchaeota	Thermococci	Thermococcales	Thermococcaceae	Pyrococcus	abyssi	-
GCA_000204925.1	†			99.07	0	0	1|AEB96103.1|[all:AEB96103.1;]	lcl|CP002656.1_rrna_19	-	-	-	1006006	TACK group	Crenarchaeota	Crenarchaeota	Thermoprotei	Sulfolobales	Sulfolobaceae	Metallosphaera	cuprina	strain=Ar-4
GCA_000215995.1	†			99.93	0	0	1|AEH24413.1|[all:AEH24413.1;]	lcl|CP002779.1_rrna_44	-	-	-	529709	Euryarchaeota	Thermococci	Euryarchaeota	Thermococci	Thermococcales	Thermococcaceae	Pyrococcus	yayanosii	strain=CH1
GCA_000223395.1	†			99.07	0.93	0	1|AEM38087.1|[all:AEM38087.1;]	lcl|CP002838.1_rrna_5	-	-	-	694429	TACK group	Crenarchaeota	Crenarchaeota	Thermoprotei	Desulfurococcales	Pyrodictiaceae	Pyrolobus	fumarii	strain=1A
GCA_000246985.3	†			98.6	0.93	0	1|EHR78774.2|[all:EHR78774.2;]	lcl|CP006670.1_rrna_23	-	-	-	523849	Euryarchaeota	Thermococci	Euryarchaeota	Thermococci	Thermococcales	Thermococcaceae	Thermococcus	litoralis	strain=DSM 5473
GCA_000258425.1	†			99.53	0	0	1|AFH43069.1|[all:AFH43069.1;]	lcl|CP003423.1_rrna_34	-	-	-	1163730	TACK group	Crenarchaeota	Crenarchaeota	Thermoprotei	Fervidicoccales	Fervidicoccaceae	Fervidicoccus	fontis	strain=Kam940
GCA_000730285.1	†			99.07	3.74	0	2|AIF84069.1|[all:AIF84069.1;AIF83479.1;]	lcl|CP007174.1_rrna_30	-	-	-	1459636	TACK group	Thaumarchaeota	Thaumarchaeota	Nitrososphaeria	Nitrososphaerales	Nitrososphaeraceae	Nitrososphaera	evergladensis	-
GCA_001190965.1	†			100	0	0	1|AKU06982.1|[all:AKU06982.1;]	lcl|CP011947.1_rrna_61	-	-	-	35746	Euryarchaeota	Stenosarchaea group	Euryarchaeota	Halobacteria	Haloferacales	Haloferacaceae	Haloferax	gibbonsii	strain=ARA6
GCA_000007005.1	†			98.83	0	0	1|AAK41056.1|[all:AAK41056.1;]	lcl|AE006641.1_rrna_47	-	-	-	273057	TACK group	Crenarchaeota	Crenarchaeota	Thermoprotei	Sulfolobales	Sulfolobaceae	Saccharolobus	solfataricus	strain=P2
GCA_000007305.1	†			100	0	0	1|AAL81529.1|[all:AAL81529.1;]	lcl|AE009950.1_rrna_7	-	-	-	186497	Euryarchaeota	Thermococci	Euryarchaeota	Thermococci	Thermococcales	Thermococcaceae	Pyrococcus	furiosus	strain=DSM 3638
GCA_000011185.1	†			97.66	0	0	1|BAB59805.1|[all:BAB59805.1;]	lcl|BA000011.4_rrna_48	-	-	-	273116	Euryarchaeota	Diaforarchaea group	Thermoplasmatota	Thermoplasmata	Thermoplasmatales	Thermoplasmataceae	Thermoplasma	volcanium	strain=GSS1
GCA_000018465.1	†			97.2	1.87	0	1|ABX13623.1|[all:ABX13623.1;]	lcl|CP000866.1_rrna_29	-	-	-	436308	TACK group	Thaumarchaeota	Thaumarchaeota	Nitrososphaeria	Nitrosopumilales	Nitrosopumilaceae	Nitrosopumilus	maritimus	strain=SCM1
GCA_000019605.1	†			92.22	1.87	0	1|ACB08157.1|[all:ACB08157.1;]	lcl|CP000968.1_rrna_17	-	-	-	374847	TACK group	Candidatus Korarchaeota	Korarchaeota	-	-	-	Candidatus Korarchaeum	cryptofilum	-
GCA_000025285.1	†			99.07	0.93	0	1|ADB57508.1|[all:ADB57508.1;]	lcl|CP001857.1_rrna_42	-	-	-	572546	Euryarchaeota	Archaeoglobi	Euryarchaeota	Archaeoglobi	Archaeoglobales	Archaeoglobaceae	Archaeoglobus	profundus	strain=DSM 5631
GCA_000092185.1	†			97.2	0	0	1|ADG91519.1|[all:ADG91519.1;]	lcl|CP001939.1_rrna_4	-	-	-	633148	TACK group	Crenarchaeota	Crenarchaeota	Thermoprotei	Desulfurococcales	Desulfurococcaceae	Thermosphaera	aggregans	strain=DSM 11486
GCA_000144915.1	†			97.66	0	0	1|ADL18724.1|[all:ADL18724.1;]	lcl|CP001742.1_rrna_5	-	-	-	666510	TACK group	Crenarchaeota	Crenarchaeota	Thermoprotei	Acidilobales	Acidilobaceae	Acidilobus	saccharovorans	strain=345-15
GCA_000193375.1	†			97.9	0	0	1|AEA13044.1|[all:AEA13044.1;]	lcl|CP002590.1_rrna_18	-	-	-	999630	TACK group	Crenarchaeota	Crenarchaeota	Thermoprotei	Thermoproteales	Thermoproteaceae	Thermoproteus	uzoniensis	strain=768-20
GCA_000200715.1	†			96.26	0.93	0	1|ABK78167.1|[all:ABK78167.1;]	lcl|DP000238.1_rrna_27	-	-	-	414004	TACK group	Thaumarchaeota	Thaumarchaeota	unclassified Thaumarchaeota	Cenarchaeales	Cenarchaeaceae	Cenarchaeum	symbiosum	-
GCA_000213215.1	†			97.82	0	0	1|AEE93525.1|[all:AEE93525.1;]	lcl|CP002535.1_rrna_60	-	-	-	933801	TACK group	Crenarchaeota	Crenarchaeota	Thermoprotei	Sulfolobales	Sulfolobaceae	Acidianus	hospitalis	strain=W1
GCA_000220355.1	†			79.98	7.48	66.67	1|EGQ39706.1|[all:EGQ39706.1;]	lcl|GL982569.1_rrna_35	-	-	-	889962	DPANN group	Candidatus Nanohaloarchaeota	Nanohaloarchaeota	Candidatus Nanohaloarchaeota	Nanohaloarchaea	Candidatus Nanosalinarum	unclassified Candidatus	-	Candidatus Nanosalinarum sp. J07AB56
GCA_000242875.3	†			89.88	2.8	0	1|EIJ66242.1|[all:EIJ66242.1;]	lcl|AEXL02000090.1_rrna_23	-	-	-	859350	TACK group	Thaumarchaeota	Thaumarchaeota	Nitrososphaeria	Nitrosopumilales	Nitrosopumilaceae	Nitrosopumilus	salaria	strain=BD31
GCA_000270325.1	†			97.66	0	0	1|BAJ50955.1|[all:BAJ50955.1;]	lcl|BA000048.1_rrna_46	-	-	-	311458	TACK group	Thaumarchaeota	Thaumarchaeota	unclassified Thaumarchaeota	Candidatus Caldiarchaeum	-	-	-	Candidatus Caldiarchaeum subterraneum
GCA_000299365.1	†			89.25	0.93	0	1|AFS81685.1|[all:AFS81685.1;]	lcl|CP003842.1_rrna_25	-	-	-	1229908	TACK group	Thaumarchaeota	Thaumarchaeota	Nitrososphaeria	Nitrosopumilales	Nitrosopumilaceae	Nitrosopumilus	koreensis	strain=AR1
GCA_000299395.1	†			93.46	0.93	0	1|AFS83629.1|[all:AFS83629.1;]	lcl|CP003843.1_rrna_27	-	-	-	1229909	TACK group	Thaumarchaeota	Thaumarchaeota	Nitrososphaeria	Nitrosopumilales	Nitrosopumilaceae	Nitrosopumilus	sediminis	strain=AR2
GCA_000340315.1	†			100	0	0	1|AGE70598.1|[all:AGE70598.1;]	lcl|CP002817.1_rrna_25	-	-	-	1028566	TACK group	Crenarchaeota	Crenarchaeota	Thermoprotei	Sulfolobales	Sulfolobaceae	Sulfolobus	acidocaldarius	strain=N8
GCA_000746765.1	†			84.11	1.87	0	1|KFM14649.1|[all:KFM14649.1;]	lcl|JOSY01000033.1_rrna_21	-	-	-	1502291	TACK group	Thaumarchaeota	Thaumarchaeota	unclassified Thaumarchaeota	Marine Group I	-	-	-	Marine Group I thaumarchaeote SCGC AAA799-D11
GCA_000813245.1	†			96.96	0.93	0	1|AJB42620.1|[all:AJB42620.1;]	lcl|CP007493.1_rrna_21	-	-	-	697581	TACK group	Crenarchaeota	Crenarchaeota	Thermoprotei	Thermoproteales	Thermofilaceae	Thermofilum	adornatus	strain=1505
GCA_000830275.1	†			90.65	1.87	0	1|AJF60434.1|[all:AJF60434.1;]	lcl|CP010424.1_rrna_9	-	-	-	1579370	Others	unclassified Archaea	unclassified Archaea (miscellaneous)	-	-	-	-	-	archaeon GW2011_AR10
GCA_000949015.1	†			96.73	1.87	0	1|KJE49288.1|[all:KJE49288.1;]	lcl|JYHS01000003.1_rrna_42	-	-	-	1293648	Euryarchaeota	Diaforarchaea group	Thermoplasmatota	Thermoplasmata	Thermoplasmatales	Ferroplasmaceae	-	-	Acidiplasma sp. MBA-1
GCA_000979595.1	†			100	0	0	1|KKG57195.1|[all:KKG57195.1;]	lcl|JJPJ01000008.1_rrna_41	KKG64413.1	KKG64409.1	KKG64412.1	2209	Euryarchaeota	Stenosarchaea group	Euryarchaeota	Methanomicrobia	Methanosarcinales	Methanosarcinaceae	Methanosarcina	mazei	strain=3.F.T.1A.2
GCA_001412615.1	†			98.83	0	0	1|ALL00498.1|[all:ALL00498.1;]	lcl|CP013011.1_rrna_20	-	-	-	1273541	TACK group	Crenarchaeota	Crenarchaeota	Thermoprotei	Desulfurococcales	Pyrodictiaceae	Pyrodictium	delaneyi	strain=Su06
GCA_001421185.1	†			86.13	0.93	0	1|KQM11713.1|[all:KQM11713.1;]	lcl|LJKK01000032.1_rrna_17	-	KQM11567.1	KQM11565.1	1713724	Euryarchaeota	Diaforarchaea group	Thermoplasmatota	Thermoplasmata	Methanomassiliicoccales	Methanomassiliicoccaceae	-	-	Methanomassiliicoccales archaeon RumEn M1
GCA_001481685.1	†			95.95	0.93	100	1|ALU11695.1|[all:ALU11695.1;]	lcl|CP006867.1_rrna_20	-	-	-	940295	TACK group	Crenarchaeota	Crenarchaeota	Thermoprotei	Ignicoccales	Ignicoccaceae	Ignicoccus	islandicus	strain=DSM 13165
GCA_001515215.1	†			83.11	0	0	1|KUO41987.1|[all:KUO41987.1;]	lcl|LQMP01000030.1_rrna_28	-	-	-	1776333	Euryarchaeota	Hadesarchaea	Euryarchaeota	unclassified Hadesarchaea	-	-	-	-	Hadesarchaea archaeon YNP_N21
GCA_001552015.1	†			61.08	0	0	1|AMD29522.1|[all:AMD29522.1;]	lcl|CP010514.1_rrna_40	-	-	-	1577684	DPANN group	Nanoarchaeota	Nanoarchaeota	Nanoarchaeia	Nanoarchaeales	Nanopusillaceae	Candidatus Nanopusillus	acidilobi	strain=7A
GCA_001587635.1	†			97.2	1.4	0	1|KYC57509.1|[all:KYC57509.1;]	lcl|LNJE01000006.1_rrna_26	KYC57887.1	KYC57890.1	KYC57888.1	1705564	Euryarchaeota	Thermococci	Euryarchaeota	Thermococci	Methanofastidiosales	Methanofastidiosaceae	Candidatus Methanofastidiosum	methylthiophilus	-
GCA_001723845.1	†			77.5	3.27	25	1|ODS34996.1|[all:ODS34996.1;]	lcl|MCBE01000267.1_rrna_25	-	-	-	1849261	DPANN group	Candidatus Altiarchaeota	Altiarchaeota	Altiarchaeia	Candidatus Altiarchaeales	unclassified Candidatus Altiarchaeales	-	-	Candidatus Altiarchaeales archaeon WOR_SM1_SCG
GCA_001761425.1	†			82.79	0	0	1|AOV95062.1|[all:AOV95062.1;]	lcl|CP012986.1_rrna_1	-	-	-	1737403	DPANN group	Candidatus Nanohaloarchaeota	Nanohaloarchaeota	unclassified Nanohaloarchaea	unclassified Nanohaloarchaea	-	-	-	Nanohaloarchaea archaeon SG9
GCA_001766815.1	†			96.26	0	0	1|OFV68351.1|[all:OFV68351.1;]	lcl|LYOS01000002.1_rrna_15	-	-	OFV67772.1	1838285	Euryarchaeota	Stenosarchaea group	Euryarchaeota	Methanomicrobia	Methanosarcinales	unclassified Methanosarcinales	ANME-2 cluster/Candidatus	-	Candidatus Syntrophoarchaeum caldarius
GCA_001775995.1	†			83.18	1.44	50	1|OGD46244.1|[all:OGD46244.1;]	lcl|MEZH01000007.1_rrna_27	-	-	-	1797381	TACK group	Candidatus Bathyarchaeota	Bathyarchaeota	unclassified Candidatus Bathyarchaeota	-	-	-	-	Candidatus Bathyarchaeota archaeon RBG_16_48_13
GCA_001889985.1	†			77.1	3.74	50	1|OJI07950.1|[all:OJI07950.1;]	lcl|MOEG01000015.1_rrna_20	-	-	-	1912863	DPANN group	Candidatus Micrarchaeota	Micrarchaeota	unclassified Candidatus Micrarchaeota	-	-	Candidatus Micrarchaeum	acidiphilum	-
GCA_001940665.1	†			95.33	1.4	0	1|OLS17521.1|[all:OLS17521.1;]	lcl|MDVT01000007.1_rrna_28	-	-	-	1841599	Asgard group	Candidatus Odinarchaeota	Odinarchaeota	-	-	-	-	-	Candidatus Odinarchaeota archaeon LCB_4
GCA_002077075.2	†			72.98	0	0	1|PLC65752.1|[all:PLC65752.1;]	lcl|LCWM02000009.1_rrna_18	-	-	-	1650659	TACK group	Crenarchaeota	Crenarchaeota	Thermoprotei	Thermoproteales	Thermoproteaceae	Thermoproteus	-	strain=CP80
GCA_002156965.1	†			97.2	0.93	0	1|ARS65244.1|[all:ARS65244.1;]	lcl|CP021324.1_rrna_17	-	-	-	1898749	TACK group	Thaumarchaeota	Thaumarchaeota	Nitrososphaeria	Nitrosopumilales	Nitrosopumilaceae	Candidatus Nitrosomarinus	catalina	strain=SPOT01
GCA_002214165.1	†			82.4	0	0	1|ASI13568.1|[all:ASI13568.1;]	lcl|CP019964.1_rrna_35	-	-	-	1920749	DPANN group	Candidatus Micrarchaeota	Micrarchaeota	unclassified Candidatus Micrarchaeota	Candidatus Mancarchaeum	-	-	-	Candidatus Mancarchaeum acidiphilum
GCA_002254415.1	†			59.5	0	0	1|OYT34355.1|[all:OYT34355.1;]	lcl|NJDR01000012.1_rrna_12	-	-	-	2012504	DPANN group	Candidatus Aenigmarchaeota	Aenigmarchaeota	unclassified Aenigmarchaeota	-	-	-	-	Candidatus Aenigmarchaeota archaeon ex4484_52
GCA_002254565.1	†			87.25	0	0	1|OYT53195.1|[all:OYT53195.1;]	lcl|NJEG01000020.1_rrna_27	-	-	-	2012506	DPANN group	Candidatus Altiarchaeota	Altiarchaeota	Altiarchaeia	Candidatus Altiarchaeales	unclassified Candidatus Altiarchaeales	-	-	Candidatus Altiarchaeales archaeon ex4484_2
GCA_002688035.1	†			73.83	0.93	0	1|MAG21902.1|[all:MAG21902.1;]	lcl|NZBU01000010.1_rrna_26	-	-	-	2026736	DPANN group	Candidatus Diapherotrites	unclassified	Candidatus Diapherotrites	unclassified Diapherotrites	-	-	-	Candidatus Diapherotrites archaeon
GCA_002762985.1	†			85.98	0	0	1|PIN87180.1|[all:PIN87180.1;]	lcl|PCXZ01000016.1_rrna_11	-	-	-	1974464	DPANN group	Candidatus Woesearchaeota	Woesearchaeota	-	-	-	-	-	Candidatus Woesearchaeota archaeon CG10_big_fil_rev_8_21_14_0_10_44_13
GCA_002763115.1	†			68.69	0.93	0	1|PIN92586.1|[all:PIN92586.1;]	lcl|PFCW01000001.1_rrna_23	-	-	-	1974439	DPANN group	Candidatus Pacearchaeota	Pacearchaeota	-	-	-	-	-	Candidatus Pacearchaeota archaeon CG10_big_fil_rev_8_21_14_0_10_31_59
GCA_002789635.1	†			78	0	0	1|PJB75147.1|[all:PJB75147.1;]	lcl|PFTQ01000010.1_rrna_35	-	-	-	1974381	DPANN group	Candidatus Aenigmarchaeota	Aenigmarchaeota	unclassified Aenigmarchaeota	-	-	-	-	Candidatus Aenigmarchaeota archaeon CG_4_9_14_3_um_filter_37_18
GCA_002792115.1	†			81.31	0.93	0	1|PIZ51339.1|[all:PIZ51339.1;]	lcl|PFNQ01000042.1_rrna_23	-	-	-	1974449	DPANN group	Candidatus Woesearchaeota	Woesearchaeota	-	-	-	-	-	Candidatus Woesearchaeota archaeon CG_4_10_14_0_2_um_filter_33_13
GCA_002792655.1	†			69.16	0.93	0	1|PIZ80730.1|[all:PIZ80730.1;]	lcl|PFOS01000004.1_rrna_5	-	-	-	1974426	DPANN group	Candidatus Pacearchaeota	Pacearchaeota	-	-	-	-	-	Candidatus Pacearchaeota archaeon CG_4_10_14_0_2_um_filter_31_10
GCA_002792935.1	†			76.32	0.93	0	1|PIZ91935.1|[all:PIZ91935.1;]	lcl|PFPG01000023.1_rrna_4	-	-	-	1974409	DPANN group	Candidatus Micrarchaeota	Micrarchaeota	unclassified Candidatus Micrarchaeota	-	-	-	-	Candidatus Micrarchaeota archaeon CG_4_10_14_0_2_um_filter_55_9
GCA_003009755.1	†			97.82	0	0	1|PSG96377.1|[all:PSG96377.1;]	lcl|PXUB01000038.1_rrna_33	-	-	-	1919232	Euryarchaeota	Diaforarchaea group	Thermoplasmatota	Thermoplasmata	Thermoplasmatales	unclassified Thermoplasmatales	-	-	Thermoplasmatales archaeon SW_10_69_26
GCA_003009815.1	†			73.91	0.93	0	1|PSG99708.1|[all:PSG99708.1;]	lcl|PXPD01000035.1_rrna_20	-	-	-	1919220	DPANN group	Candidatus Nanohaloarchaeota	Nanohaloarchaeota	unclassified Nanohaloarchaea	unclassified Nanohaloarchaea	-	-	-	Nanohaloarchaea archaeon SW_4_43_9
GCA_003056285.1	†			98.13	0	0	1|PUA31583.1|[all:PUA31583.1;]	lcl|NDWU01000004.1_rrna_27	-	-	-	1980982	TACK group	Aigarchaeota	Aigarchaeota	unclassified Thaumarchaeota	unclassified Thaumarchaeota (miscellaneous)	-	-	-	Aigarchaeota archaeon NZ13_MG1
GCA_003144275.1	†			93.93	1.87	0	1|PWI48721.1|[all:PWI48721.1;]	lcl|NJBF01000005.1_rrna_27	-	-	-	2012493	Asgard group	Candidatus Heimdallarchaeota	Heimdallarchaeota	-	-	-	-	-	Candidatus Heimdallarchaeota archaeon B3_Heim
GCA_003194425.1	†			91.3	1.87	50	1|PXF50395.1|[all:PXF50395.1;]	lcl|PQXB01000001.1_rrna_11	-	PXF51297.1	PXF51296.1	2056316	Euryarchaeota	Stenosarchaea group	Euryarchaeota	Methanomicrobia	Methanophagales	unclassified Methanophagales	-	-	Methanophagales archaeon
GCA_003344645.1	†			74.07	0	0	1|RDD52588.1|[all:RDD52588.1;]	lcl|MAIT01000002.1_rrna_13	-	-	-	1852704	DPANN group	Nanoarchaeota	Nanoarchaeota	unclassified Nanoarchaeota	unclassified Nanoarchaeota (miscellaneous)	-	-	-	Nanoarchaeota archaeon NZ13-N
GCA_003345545.1	†			86.45	3.74	0	1|RDE14198.1|[all:RDE14198.1;]	lcl|PRDH01000081.1_rrna_32	-	-	-	2053491	Asgard group	Candidatus Thorarchaeota	Thorarchaeota	-	-	-	-	-	Candidatus Thorarchaeota archaeon
GCA_003601555.1	†			95.79	1.87	0	1|RJS72336.1|[all:RJS72336.1;]	lcl|PIXX01000050.1_rrna_30	-	-	RJS73395.1	2365003	Euryarchaeota	Stenosarchaea group	Euryarchaeota	Methanomicrobia	Methanosarcinales	unclassified Methanosarcinales	ANME-2 cluster/Candidatus	-	Candidatus Syntrophoarchaeum sp. WYZ-LMO15
GCA_003662885.1	†			63.24	1.87	0	1|RLI74367.1|[all:RLI74367.1;]	lcl|QMYY01000202.1_rrna_17	-	-	-	2026747	Asgard group	Candidatus Heimdallarchaeota	Heimdallarchaeota	-	-	-	-	-	Candidatus Heimdallarchaeota archaeon
GCA_004375715.1	†			73.36	3.74	25	1|TES94965.1|[all:TES94965.1;]	lcl|SOKP01000259.1_rrna_11	-	-	-	2053489	Asgard group	Candidatus Lokiarchaeota	Lokiarchaeota	unclassified Lokiarchaeota	-	-	-	-	Candidatus Lokiarchaeota archaeon
GCA_004524445.1	†			90.19	0.93	0	1|TFG13090.1|[all:TFG13090.1;]	lcl|SDNP01000007.1_rrna_8	-	-	-	2053491	Asgard group	Candidatus Thorarchaeota	Thorarchaeota	-	-	-	-	-	Candidatus Thorarchaeota archaeon
GCA_004525915.1	†			74.37	1.87	0	1|TFH19212.1|[all:TFH19212.1;]	lcl|SPBR01000010.1_rrna_10	-	-	-	2026714	TACK group	Candidatus Bathyarchaeota	Bathyarchaeota	unclassified Candidatus Bathyarchaeota	-	-	-	-	Candidatus Bathyarchaeota archaeon
GCA_005222995.1	†			77.57	1.87	0	1|TKJ26678.1|[all:TKJ26678.1;]	lcl|NJBJ01000006.1_rrna_20	-	-	-	2012484	Euryarchaeota	Hadesarchaea	Euryarchaeota	unclassified Hadesarchaea	-	-	-	-	Hadesarchaea archaeon B3_Hades
GCA_900083515.1	†			97.35	0.93	0	1|SIM64810.1|[all:SIM64810.1;]	lcl|LT671858.1_rrna_3	-	-	-	1673428	Euryarchaeota	Diaforarchaea group	Thermoplasmatota	Thermoplasmata	Thermoplasmatales	Cuniculiplasmataceae	-	-	Cuniculiplasma divulgatum
GCA_902158755.1	†			37.38	0	0	1|VUT27601.1|[all:VUT27601.1;]	lcl|CABGHI010000026.1_rrna_21	-	-	-	2588693	Euryarchaeota	Stenosarchaea group	Euryarchaeota	Methanomicrobia	Methanosarcinales	unclassified Methanosarcinales	ANME-2 cluster/Candidatus	-	Candidatus Syntrophoarchaeum sp. GoM_oil
GCA_000014945.1		*		99.07	0	0	1|ABK13884.1|[all:ABK13884.1;]	lcl|CP000477.1_rrna_49	ABK14360.1	ABK14363.1	ABK14361.1	349307	Euryarchaeota	Stenosarchaea group	Euryarchaeota	Methanomicrobia	Methanosarcinales	Methanotrichaceae	Methanothrix	thermoacetophila	strain=PT
GCA_000024185.1		*		99.93	1.87	0	1|ADC47828.1|[all:ADC47828.1;]	lcl|CP001719.1_rrna_44	ADC47774.1	ADC47778.1	ADC47775.1	634498	Euryarchaeota	Methanomada group	Euryarchaeota	Methanobacteria	Methanobacteriales	Methanobacteriaceae	Methanobrevibacter	ruminantium	strain=M1
GCA_000092305.1		*		100	0	0	1|ADG13842.1|[all:ADG13842.1;]	lcl|CP002009.1_rrna_30	ADG12951.1	ADG12955.1	ADG12952.1	573063	Euryarchaeota	Methanomada group	Euryarchaeota	Methanococci	Methanococcales	Methanocaldococcaceae	Methanocaldococcus	infernus	strain=ME
GCA_000145295.1		*		100	0	0	1|ADL59160.1|[all:ADL59160.1;]	lcl|CP001710.1_rrna_8	ADL59127.1	ADL59131.1	ADL59092.1	79929	Euryarchaeota	Methanomada group	Euryarchaeota	Methanobacteria	Methanobacteriales	Methanobacteriaceae	Methanothermobacter	marburgensis	strain=Marburg
GCA_000147875.1		*		99.53	0.93	0	1|ADN35991.1|[all:ADN35991.1;]	lcl|CP002117.1_rrna_54	ADN37161.1	ADN36743.1	ADN36742.1	679926	Euryarchaeota	Stenosarchaea group	Euryarchaeota	Methanomicrobia	Methanomicrobiales	Methanomicrobiaceae	Methanolacinia	petrolearia	-
GCA_000179575.2		*		99.53	0	0	1|AEH06949.1|[all:AEH06949.1;]	lcl|CP002792.1_rrna_29	AEH06926.1	AEH06930.1	AEH06927.1	647113	Euryarchaeota	Methanomada group	Euryarchaeota	Methanococci	Methanococcales	Methanocaldococcaceae	Methanocaldococcus	okinawensis	strain=IH1
GCA_000191585.1		*		100	0	0	1|ADZ08574.1|[all:ADZ08574.1;]	lcl|CP002551.1_rrna_33	ADZ08605.1	ADZ08601.1	ADZ08604.1	877455	Euryarchaeota	Methanomada group	Euryarchaeota	Methanobacteria	Methanobacteriales	Methanobacteriaceae	Methanobacterium	lacus	strain=AL-21
GCA_000196655.1		*		100	4.67	0	1|ADI73331.1|[all:ADI73331.1;]	lcl|CP002069.1_rrna_45	ADI73798.1	ADI73802.1	ADI73799.1	644295	Euryarchaeota	Stenosarchaea group	Euryarchaeota	Methanomicrobia	Methanosarcinales	Methanosarcinaceae	Methanohalobium	evestigatum	strain=Z-7303
GCA_000204415.1		*		98.13	0	0	1|AEB69228.1|[all:AEB69228.1;]	lcl|CP002565.1_rrna_5	AEB67565.1	AEB67568.1	AEB67566.1	990316	Euryarchaeota	Stenosarchaea group	Euryarchaeota	Methanomicrobia	Methanosarcinales	Methanotrichaceae	Methanothrix	soehngenii	strain=GP6
GCA_000214725.1		*		100	0.93	0	1|AEG19106.1|[all:AEG19106.1;]	lcl|CP002772.1_rrna_40	AEG19065.1	AEG19069.1	AEG19066.1	868131	Euryarchaeota	Methanomada group	Euryarchaeota	Methanobacteria	Methanobacteriales	Methanobacteriaceae	Methanobacterium	paludis	strain=SWAN1
GCA_000243455.2		*		100	0	0	1|EHP85554.1|[all:EHP85554.1;]	lcl|AGJL01000032.1_rrna_13	EHP88088.1	EHP88092.1	EHP88089.1	647171	Euryarchaeota	Methanomada group	Euryarchaeota	Methanococci	Methanococcales	Methanocaldococcaceae	Methanotorris	formicicus	strain=Mc-S-70
GCA_000275865.1		*		100	0.93	0	1|EJG06973.1|[all:EJG06973.1;]	lcl|CM001555.1_rrna_41	EJG07654.1	EJG06470.1	EJG06467.1	28892	Euryarchaeota	Stenosarchaea group	Euryarchaeota	Methanomicrobia	Methanomicrobiales	Methanomicrobiaceae	Methanofollis	liminatans	strain=DSM 4140
GCA_000306725.1		*		99.69	0.93	0	1|AFV25079.1|[all:AFV25079.1;]	lcl|CP003083.1_rrna_48	AFV23037.1	AFV23041.1	AFV23038.1	1094980	Euryarchaeota	Stenosarchaea group	Euryarchaeota	Methanomicrobia	Methanosarcinales	Methanosarcinaceae	Methanolobus	psychrophilus	strain=R15
GCA_000327485.1		*		100	0	0	1|AGB02847.1|[all:AGB02847.1;]	lcl|CP003167.1_rrna_10	AGB03601.1	AGB03597.1	AGB03600.1	593750	Euryarchaeota	Stenosarchaea group	Euryarchaeota	Methanomicrobia	Methanomicrobiales	Methanoregulaceae	Methanoregula	formicica	strain=SMSP
GCA_000328665.1		*		100	1.87	0	1|AGB49231.1|[all:AGB49231.1;]	lcl|CP003362.1_rrna_8	AGB49863.1	AGB49859.1	AGB49862.1	867904	Euryarchaeota	Stenosarchaea group	Euryarchaeota	Methanomicrobia	Methanosarcinales	Methanosarcinaceae	Methanomethylovorans	hollandica	strain=DSM 15978
GCA_000504205.1		*		100	1.87	0	1|ETA66841.1|[all:ETA66841.1;]	lcl|AZAJ01000001.1_rrna_39	ETA68796.1	ETA68800.1	ETA68797.1	1090322	Euryarchaeota	Stenosarchaea group	Euryarchaeota	Methanomicrobia	Methanosarcinales	Methanosarcinaceae	Methanolobus	tindarius	strain=DSM 2278
GCA_000739065.1		*		100	0	0	1|AIJ05337.1|[all:AIJ05337.1;]	lcl|CP009149.1_rrna_39	AIJ05899.1	AIJ05903.1	AIJ05900.1	1301915	Euryarchaeota	Methanomada group	Euryarchaeota	Methanococci	Methanococcales	Methanocaldococcaceae	Methanocaldococcus	bathoardescens	strain=JH146
GCA_000765475.1		*		99.07	0	0	1|KGK98595.1|[all:KGK98595.1;]	lcl|JRHO01000009.1_rrna_46	KGK99495.1	KGK99499.1	KGK99496.1	2226	Euryarchaeota	Stenosarchaea group	Euryarchaeota	Methanomicrobia	Methanosarcinales	Methanosarcinaceae	Methanococcoides	methylutens	strain=DSM 2657
GCA_001304615.2		*		100	0	0	1|AYK14429.1|[all:AYK14429.1;]	lcl|CP032683.1_rrna_51	AYK15040.1	AYK15036.1	AYK15039.1	1715806	Euryarchaeota	Stenosarchaea group	Euryarchaeota	Methanomicrobia	Methanosarcinales	Methanosarcinaceae	Methanosarcina	flavescens	strain=E03.2
GCA_001563245.1		*		100	0.93	0	1|AMK15972.1|[all:AMK15972.1;]	lcl|CP014265.1_rrna_5	AMK15936.1	AMK15940.1	AMK15937.1	294671	Euryarchaeota	Methanomada group	Euryarchaeota	Methanobacteria	Methanobacteriales	Methanobacteriaceae	Methanobrevibacter	olleyae	strain=YLM1
GCA_001639275.1		*		100	0	0	1|KZX10495.1|[all:KZX10495.1;]	lcl|LWMU01000100.1_rrna_27	KZX10527.1	KZX10523.1	KZX10526.1	66851	Euryarchaeota	Methanomada group	Euryarchaeota	Methanobacteria	Methanobacteriales	Methanobacteriaceae	Methanobrevibacter	oralis	strain=DSM 7256
GCA_001639295.1		*		99.07	0.93	0	1|KZX15291.1|[all:KZX15291.1;]	lcl|LWMV01000208.1_rrna_27	KZX14437.1	KZX14433.1	KZX14436.1	49547	Euryarchaeota	Methanomada group	Euryarchaeota	Methanobacteria	Methanobacteriales	Methanobacteriaceae	Methanobrevibacter	curvatus	strain=DSM 11111
GCA_002072215.1		*		100	0.93	0	1|OQD58309.1|[all:OQD58309.1;]	lcl|JXMW01000004.1_rrna_33	OQD59595.1	OQD59599.1	OQD59596.1	1300164	Euryarchaeota	Methanomada group	Euryarchaeota	Methanobacteria	Methanobacteriales	Methanobacteriaceae	Methanobrevibacter	arboriphilus	strain=DH1
GCA_002287175.1		*		100	0.93	0	1|PAV05055.1|[all:PAV05055.1;]	lcl|LMVM01000014.1_rrna_27	PAV02920.1	PAV02917.1	PAV03005.1	2161	Euryarchaeota	Methanomada group	Euryarchaeota	Methanobacteria	Methanobacteriales	Methanobacteriaceae	Methanobacterium	bryantii	strain=M.o.H.
GCA_002287235.1		*		98.13	0	0	1|PAV14309.1|[all:PAV14309.1;]	lcl|LMVP01000249.1_rrna_34	PAV11413.1	PAV11416.1	PAV11414.1	1036679	Euryarchaeota	Stenosarchaea group	Euryarchaeota	Methanomicrobia	Methanosarcinales	Methanosarcinaceae	Methanosarcina	spelaei	strain=MC-15
GCA_002973515.1		*		98.13	1.87	0	1|PQV42604.1|[all:PQV42604.1;]	lcl|PVBU01000022.1_rrna_52	PQV42415.1	PQV42411.1	PQV42414.1	51203	Euryarchaeota	Stenosarchaea group	Euryarchaeota	Methanomicrobia	Methanosarcinales	Methanosarcinaceae	Methanohalophilus	euhalobius	strain=DSM 10369
GCA_003111605.1		*		100	0	0	1|PWB85792.1|[all:PWB85792.1;]	lcl|MZGU01000010.1_rrna_32	PWB85817.1	PWB85813.1	PWB85816.1	190976	Euryarchaeota	Methanomada group	Euryarchaeota	Methanobacteria	Methanobacteriales	Methanobacteriaceae	Methanobrevibacter	woesei	strain=DSM 11979
GCA_003111625.1		*		100	0	0	1|PWB86490.1|[all:PWB86490.1;]	lcl|MZGS01000039.1_rrna_32	PWB86467.1	PWB86471.1	PWB86468.1	190975	Euryarchaeota	Methanomada group	Euryarchaeota	Methanobacteria	Methanobacteriales	Methanobacteriaceae	Methanobrevibacter	thaueri	strain=DSM 11995
GCA_003173335.1		*		99.53	0	0	1|PWR74937.1|[all:PWR74937.1;]	lcl|QGMZ01000048.1_rrna_44	PWR73637.1	PWR73641.1	PWR73638.1	1277351	Euryarchaeota	Stenosarchaea group	Euryarchaeota	Methanomicrobia	Methanomicrobiales	Methanospirillaceae	Methanospirillum	stamsii	strain=Pt1
GCA_003173355.1		*		99.53	0	0	1|PWR73799.1|[all:PWR73799.1;]	lcl|QGMY01000013.1_rrna_2	PWR69748.1	PWR69737.1	PWR69734.1	668570	Euryarchaeota	Stenosarchaea group	Euryarchaeota	Methanomicrobia	Methanomicrobiales	Methanospirillaceae	Methanospirillum	lacunae	strain=Ki8-1
GCA_003264935.1		*		100	0.93	0	1|RAO79580.1|[all:RAO79580.1;]	lcl|QLOE01000001.1_rrna_13	RAO79542.1	RAO79546.1	RAO79543.1	680118	Euryarchaeota	Methanomada group	Euryarchaeota	Methanobacteria	Methanobacteriales	Methanobacteriaceae	Methanothermobacter	tenebrarum	strain=MCM B 1447
GCA_900095295.1		*		99.69	0.93	0	1|SCG86583.1|[all:SCG86583.1;]	lcl|LT607756.1_rrna_38	SCG86533.1	SCG86537.1	SCG86534.1	118062	Euryarchaeota	Methanomada group	Euryarchaeota	Methanobacteria	Methanobacteriales	Methanobacteriaceae	Methanobacterium	congolense	-
GCA_900095385.1		*		99.53	0.47	0	1|SCL76647.1|[all:SCL76647.1;]	lcl|FMID01000004.1_rrna_25	SCL75452.1	SCL76413.1	SCL76416.1	118126	Euryarchaeota	Stenosarchaea group	Euryarchaeota	Methanomicrobia	Methanomicrobiales	Methanomicrobiaceae	Methanoculleus	chikugoensis	-
GCA_900095815.1		*		100	0.47	0	1|SCM58376.1|[all:SCM58376.1;]	lcl|LT608329.1_rrna_5	SCM58307.1	SCM58314.1	SCM58246.1	145261	Euryarchaeota	Methanomada group	Euryarchaeota	Methanobacteria	Methanobacteriales	Methanobacteriaceae	Methanothermobacter	wolfeii	-
GCA_900100715.1		*		100	0.93	0	1|SDG27189.1|[all:SDG27189.1;]	lcl|FNCA01000018.1_rrna_1	SDF34414.1	SDF34266.1	SDF34379.1	38026	Euryarchaeota	Stenosarchaea group	Euryarchaeota	Methanomicrobia	Methanosarcinales	Methanosarcinaceae	Methanolobus	vulcani	strain=PL 12/M
GCA_900109595.1		*		100	0	0	1|SEK30200.1|[all:SEK30200.1;]	lcl|FOAK01000010.1_rrna_47	SEK31499.1	SEK31254.1	SEK31446.1	190974	Euryarchaeota	Methanomada group	Euryarchaeota	Methanobacteria	Methanobacteriales	Methanobacteriaceae	Methanobrevibacter	gottschalkii	strain=DSM 11978
GCA_900114835.1		*		100	1.87	0	1|SFM22851.1|[all:SFM22851.1;]	lcl|FOUJ01000018.1_rrna_5	SFM58348.1	SFM58435.1	SFM58366.1	487685	Euryarchaeota	Stenosarchaea group	Euryarchaeota	Methanomicrobia	Methanosarcinales	Methanosarcinaceae	Methanolobus	profundi	strain=Mob M
GCA_000006175.2		*		99.53	2.8	66.67	1|ADI36296.1|[all:ADI36296.1;]	lcl|CP002057.1_rrna_29	ADI36785.1	ADI36781.1	ADI36784.1	456320	Euryarchaeota	Methanomada group	Euryarchaeota	Methanococci	Methanococcales	Methanococcaceae	Methanococcus	voltae	strain=A3
GCA_000017625.1		*		98.6	0.93	0	1|ABS55903.1|[all:ABS55903.1;]	lcl|CP000780.1_rrna_46	ABS55100.1	ABS55104.1	ABS55101.1	456442	Euryarchaeota	Stenosarchaea group	Euryarchaeota	Methanomicrobia	Methanomicrobiales	Methanoregulaceae	Methanoregula	boonei	strain=6A8
GCA_000025525.1		*		100	0	0	1|ADC69388.1|[all:ADC69388.1;]	lcl|CP001901.1_rrna_33	ADC69992.1	ADC69996.1	ADC69993.1	644281	Euryarchaeota	Methanomada group	Euryarchaeota	Methanococci	Methanococcales	Methanocaldococcaceae	Methanocaldococcus	-	strain=FS406-22
GCA_000025865.1		*		99.07	1.87	0	1|ADE36278.1|[all:ADE36278.1;]	lcl|CP001994.1_rrna_61	ADE36137.1	ADE36141.1	ADE36138.1	547558	Euryarchaeota	Stenosarchaea group	Euryarchaeota	Methanomicrobia	Methanosarcinales	Methanosarcinaceae	Methanohalophilus	mahii	strain=DSM 5219
GCA_000304355.2		*		98.21	0	0	1|CCJ36742.1|[all:CCJ36742.1;]	lcl|HE964772.2_rrna_14	CCJ36444.1	CCJ36657.1	CCJ36660.1	1201294	Euryarchaeota	Stenosarchaea group	Euryarchaeota	Methanomicrobia	Methanomicrobiales	Methanomicrobiaceae	Methanoculleus	bourgensis	strain=MS2T
GCA_000404165.1		*		100	0	0	1|AGN17419.1|[all:AGN17419.1;]	lcl|CP004050.1_rrna_34	AGN17395.1	AGN17399.1	AGN17396.1	224719	Euryarchaeota	Methanomada group	Euryarchaeota	Methanobacteria	Methanobacteriales	Methanobacteriaceae	Methanobrevibacter	-	strain=AbM4
GCA_000691865.1		*		95.95	3.81	100	1|KDE54542.1|[all:KDE54542.1;]	lcl|JMIO01000153.1_rrna_50	KDE55049.1	KDE55009.1	KDE55050.1	1495314	Euryarchaeota	Stenosarchaea group	Euryarchaeota	Methanomicrobia	Methanomicrobiales	Methanomicrobiaceae	Methanoculleus	-	strain=MH98A
GCA_000828575.1		*		100	0	0	1|BAM70344.1|[all:BAM70344.1;]	lcl|AP011952.1_rrna_43	BAM70306.1	BAM70273.1	BAM70271.1	866790	Euryarchaeota	Methanomada group	Euryarchaeota	Methanobacteria	Methanobacteriales	Methanobacteriaceae	Methanothermobacter	-	strain=CaT2
GCA_000979475.1		*		99.07	1.4	0	1|KKG27230.1|[all:KKG27230.1;]	lcl|JJOZ01000016.1_rrna_25	KKG24248.1	KKG24252.1	KKG24249.1	1483598	Euryarchaeota	Stenosarchaea group	Euryarchaeota	Methanomicrobia	Methanosarcinales	Methanosarcinaceae	Methanosarcina	-	strain=2.H.T.1A.8
GCA_001017125.1		*		98.6	0	0	1|KLK87957.1|[all:KLK87957.1;]	lcl|JXOJ01000002.1_rrna_24	KLK89043.1	KLK89253.1	KLK89250.1	1550566	Euryarchaeota	Stenosarchaea group	Euryarchaeota	Methanomicrobia	Methanomicrobiales	Methanomicrobiaceae	Methanoculleus	sediminis	strain=S3Fa
GCA_001477655.1		*		100	0.93	100	1|ALT69806.1|[all:ALT69806.1;]	lcl|CP011266.1_rrna_9	ALT69783.1	ALT69787.1	ALT69784.1	230361	Euryarchaeota	Methanomada group	Euryarchaeota	Methanobacteria	Methanobacteriales	Methanobacteriaceae	Methanobrevibacter	millerae	strain=SM9
GCA_001548675.1		*		99.07	0	0	1|AMD18219.1|[all:AMD18219.1;]	lcl|CP010834.1_rrna_6	AMD18197.1	AMD18201.1	AMD18198.1	1609968	Euryarchaeota	Methanomada group	Euryarchaeota	Methanobacteria	Methanobacteriales	Methanobacteriaceae	Methanobrevibacter	-	strain=YE315
GCA_001639265.1		*		97.2	0	0	1|KZX17226.1|[all:KZX17226.1;]	lcl|LWMT01000072.1_rrna_12	KZX11644.1	KZX11640.1	KZX11643.1	55758	Euryarchaeota	Methanomada group	Euryarchaeota	Methanobacteria	Methanobacteriales	Methanobacteriaceae	Methanobrevibacter	filiformis	strain=DSM 11501
GCA_001639285.1		*		97.2	0.93	0	1|KZX17678.1|[all:KZX17678.1;]	lcl|LWMW01000084.1_rrna_9	KZX17247.1	KZX17243.1	KZX17246.1	47311	Euryarchaeota	Methanomada group	Euryarchaeota	Methanobacteria	Methanobacteriales	Methanobacteriaceae	Methanobrevibacter	cuticularis	strain=DSM 11139
GCA_001729965.1		*		96.26	0	0	1|OED30248.1|[all:OED30248.1;]	lcl|JRWK01000030.1_rrna_45	OED30211.1	OED30213.1	OED30212.1	1561964	Euryarchaeota	Methanomada group	Euryarchaeota	Methanobacteria	Methanobacteriales	Methanobacteriaceae	Methanosphaera	-	strain=WGK6
GCA_001889405.1		*		98.13	0.93	0	1|APH39742.1|[all:APH39742.1;]	lcl|CP017921.1_rrna_18	APH38073.1	APH38069.1	APH38072.1	2177	Euryarchaeota	Stenosarchaea group	Euryarchaeota	Methanomicrobia	Methanosarcinales	Methanosarcinaceae	Methanohalophilus	halophilus	strain=Z-7982
GCA_002208625.1		*		99.71	0	0	1|OWT32509.1|[all:OWT32509.1;]	lcl|MRCT01000114.1_rrna_13	OWT33390.1	OWT33387.1	OWT33396.1	387957	Euryarchaeota	Methanomada group	Euryarchaeota	Methanobacteria	Methanobacteriales	Methanobacteriaceae	Methanobrevibacter	-	strain=87.7
GCA_002287215.1		*		97.35	0	0	1|PAV09846.1|[all:PAV09846.1;]	lcl|LMVO01000026.1_rrna_33	PAV09008.1	PAV08520.1	PAV08517.1	2193	Euryarchaeota	Stenosarchaea group	Euryarchaeota	Methanomicrobia	Methanomicrobiales	Methanocorpusculaceae	Methanocorpusculum	parvum	strain=XII
GCA_002761295.1		*		99.07	0.93	0	1|ATU08999.1|[all:ATU08999.1;]	lcl|CP017881.1_rrna_55	ATU08733.1	ATU08737.1	ATU08734.1	39664	Euryarchaeota	Stenosarchaea group	Euryarchaeota	Methanomicrobia	Methanosarcinales	Methanosarcinaceae	Methanohalophilus	portucalensis	strain=FDF-1T
GCA_002813655.1		*		98.13	0.29	0	1|AUB55573.1|[all:AUB55573.1;]	lcl|CP017766.1_rrna_39	AUB55618.1	AUB55615.1	AUB56756.1	59277	Euryarchaeota	Methanomada group	Euryarchaeota	Methanobacteria	Methanobacteriales	Methanobacteriaceae	Methanobacterium	subterraneum	strain=MO-MB1
GCA_003268005.1		*		98.13	1.87	50	1|AWX32632.1|[all:AWX32632.1;]	lcl|CP014213.1_rrna_43	AWX32581.1	AWX32584.1	AWX32582.1	1789762	Euryarchaeota	Methanomada group	Euryarchaeota	Methanobacteria	Methanobacteriales	Methanobacteriaceae	Methanosphaera	-	strain=BMS
GCA_003385755.1		*		99.07	0.29	25	1|REE28179.1|[all:REE28179.1;]	lcl|QREL01000005.1_rrna_42	REE28217.1	REE28213.1	REE28249.1	49339	Euryarchaeota	Methanomada group	Euryarchaeota	Methanobacteria	Methanobacteriales	Methanobacteriaceae	Methanothermobacter	defluvii	strain=DSM 7466
GCA_003584605.1		*		99.07	0	0	1|BAW29134.1|[all:BAW29134.1;]	lcl|AP017646.1_rrna_42	BAW28401.1	BAW28397.1	BAW28400.1	2210	Euryarchaeota	Stenosarchaea group	Euryarchaeota	Methanomicrobia	Methanosarcinales	Methanosarcinaceae	Methanosarcina	thermophila	strain=MT-1
GCA_003722075.1		*		99.07	0.93	0	1|RNI12016.1|[all:RNI12016.1;]	lcl|RDSK01000008.1_rrna_13	RNI12953.1	RNI12957.1	RNI12954.1	2485783	Euryarchaeota	Stenosarchaea group	Euryarchaeota	Methanomicrobia	Methanosarcinales	Methanosarcinaceae	Methanohalophilus	-	strain=RSK
GCA_004102725.1		*		99.53	0	0	1|RXE55347.1|[all:RXE55347.1;]	lcl|LHQS01000005.1_rrna_54	RXE55788.1	RXE55792.1	RXE55789.1	1550565	Euryarchaeota	Stenosarchaea group	Euryarchaeota	Methanomicrobia	Methanomicrobiales	Methanomicrobiaceae	Methanoculleus	taiwanensis	strain=CYW4
GCA_004297185.1		*		99.53	0	0	1|TAJ44117.1|[all:TAJ44117.1;]	lcl|PGCL01000011.1_rrna_5	TAJ45225.1	TAJ45221.1	TAJ45224.1	2052832	Euryarchaeota	Stenosarchaea group	Euryarchaeota	Methanomicrobia	Methanomicrobiales	Methanomicrobiaceae	Methanofollis	-	strain=FWC-SCC2
GCA_004310395.1		*		99.07	0	0	1|GBF36730.1|[all:GBF36730.1;]	lcl|BFAX01000003.1_rrna_31	GBF36675.1	GBF36671.1	GBF36674.1	2082189	Euryarchaeota	Methanomada group	Euryarchaeota	Methanococci	Methanococcales	unclassified Methanococcales	Methanofervidicoccus	abyssi	strain=HHB
GCA_004363215.1		*		100	0	0	1|TDQ69358.1|[all:TDQ69358.1;]	lcl|SNYS01000001.1_rrna_54	TDQ70250.1	TDQ70246.1	TDQ70249.1	91560	Euryarchaeota	Stenosarchaea group	Euryarchaeota	Methanomicrobia	Methanosarcinales	Methanosarcinaceae	Methanimicrococcus	blatticola	strain=DSM 13328
GCA_008033705.1		*		100	0.29	0	1|QEF94669.1|[all:QEF94669.1;]	lcl|CP042937.1_rrna_6	QEF94697.1	QEF94693.1	QEF94731.1	2603820	Euryarchaeota	Methanomada group	Euryarchaeota	Methanobacteria	Methanobacteriales	Methanobacteriaceae	Methanothermobacter	-	strain=KEPCO-1
GCA_009914355.1		*		95.04	0	0	1|QHN06917.1|[all:QHN06917.1;]	lcl|CP044013.1_rrna_6	QHN06879.1	QHN06883.1	QHN06848.1	2606911	Euryarchaeota	Methanomada group	Euryarchaeota	Methanobacteria	Methanobacteriales	Methanobacteriaceae	Methanothermobacter	-	strain=THM-1
GCA_009914725.1		*		96.73	0	0	1|KAF1074245.1|[all:KAF1074245.1;]	lcl|JAAAWJ010000124.1_rrna_5	KAF1078486.1	KAF1078490.1	KAF1078487.1	2599926	Euryarchaeota	Stenosarchaea group	Euryarchaeota	Methanomicrobia	Methanomicrobiales	Methanomicrobiaceae	Methanogenium	-	strain=MK-MG
GCA_900101055.1		*		99.53	0	0	1|SDK05211.1|[all:SDK05211.1;]	lcl|FNFT01000012.1_rrna_61	SDK10758.1	SDK34495.1	SDK48615.1	2200	Euryarchaeota	Stenosarchaea group	Euryarchaeota	Methanomicrobia	Methanomicrobiales	Methanomicrobiaceae	Methanoculleus	thermophilus	strain=DSM 2373
GCA_900111645.1		*		99.07	1.4	0	1|SES84640.1|[all:SES84640.1;]	lcl|FOHQ01000015.1_rrna_3	SET04961.1	SET05015.1	SET04975.1	1353158	Euryarchaeota	Stenosarchaea group	Euryarchaeota	Methanomicrobia	Methanosarcinales	Methanosarcinaceae	Methanococcoides	vulcani	strain=SLH 33
GCA_000499765.1		*		97.2	0	0	1|CDG65815.1|[all:CDG65815.1;]	lcl|HG425166.1_rrna_41	CDG65773.1	CDG65777.1	CDG65774.1	1379702	Euryarchaeota	Methanomada group	Euryarchaeota	Methanobacteria	Methanobacteriales	Methanobacteriaceae	Methanobacterium	-	-
GCA_001317315.1		*		96.42	2.18	0	1|KPQ42740.1|[all:KPQ42740.1;]	lcl|LKCM01000080.1_rrna_14	KPQ44219.1	KPQ44222.1	KPQ44220.1	1719120	Euryarchaeota	Stenosarchaea group	Euryarchaeota	Methanomicrobia	Methanosarcinales	Candidatus Methanoperedenaceae	Candidatus Methanoperedens	-	-
GCA_001402855.1		*		95.95	0	0	1|ALK05307.1|[all:ALK05307.1;]	lcl|CP011449.1_rrna_40	ALK04706.1	ALK04702.1	ALK04705.1	1653396	Euryarchaeota	Stenosarchaea group	Euryarchaeota	Methanomicrobia	Methanosarcinales	Methanosarcinaceae	Methanosarcina	-	-
GCA_001560915.1		*		98.6	1.87	50	1|AMH94689.1|[all:AMH94689.1;]	lcl|CP014214.1_rrna_53	AMH95111.1	AMH95114.1	AMH95112.1	1495144	Euryarchaeota	Diaforarchaea group	Thermoplasmatota	Thermoplasmata	unclassified Thermoplasmata	-	-	-	methanogenic archaeon ISO4-H5
GCA_001563305.1		*		98.6	0.93	0	1|AMK14173.1|[all:AMK14173.1;]	lcl|CP013703.1_rrna_38	AMK13668.1	AMK13665.1	AMK13667.1	1452364	Euryarchaeota	Stenosarchaea group	Euryarchaeota	Methanomicrobia	Methanomicrobiales	unclassified Methanomicrobiales	-	-	methanogenic archaeon mixed culture ISO4-G1
GCA_001587715.1		*		90.97	0.93	0	1|KYC52269.1|[all:KYC52269.1;]	lcl|LNGC01000017.1_rrna_10	KYC53403.1	KYC53406.1	KYC53404.1	1705564	Euryarchaeota	Thermococci	Euryarchaeota	Thermococci	Methanofastidiosales	Methanofastidiosaceae	Candidatus Methanofastidiosum	methylthiophilus	-
GCA_001714685.2		*		100	1.87	50	1|OEU42359.1|[all:OEU42359.1;]	lcl|MDTP02000008.1_rrna_5	OEU44064.1	OEU44060.1	OEU44063.1	1882735	Euryarchaeota	Stenosarchaea group	Euryarchaeota	Methanomicrobia	Methanosarcinales	Methanosarcinaceae	Methanosarcina	-	-
GCA_002067065.1		*		92.52	0.93	0	1|OPX59751.1|[all:OPX59751.1;]	lcl|MVPY01000025.1_rrna_4	OPX58329.1	OPX59407.1	OPX58330.1	1811674	Euryarchaeota	Methanomada group	Euryarchaeota	Methanobacteria	Methanobacteriales	Methanobacteriaceae	Methanobacterium	-	-
GCA_002835825.1		*		88.64	1.87	0	1|PKG33084.1|[all:PKG33084.1;]	lcl|PIZH01000002.1_rrna_7	PKG32638.1	PKG32642.1	PKG32639.1	2052170	Euryarchaeota	Stenosarchaea group	Euryarchaeota	Methanomicrobia	Methanomicrobiales	Methanoregulaceae	Methanoregula	-	-
GCA_002839545.1		*		91.12	0.93	100	1|PKL53848.1|[all:PKL53848.1;]	lcl|PGYG01000007.1_rrna_29	PKL53585.1	PKL53582.1	PKL53584.1	2013824	Euryarchaeota	Stenosarchaea group	Euryarchaeota	Methanomicrobia	Methanosarcinales	Candidatus Methanoperedenaceae	unclassified Candidatus	-	Candidatus Methanoperedenaceae archaeon HGW-Methanoperedenaceae-1
GCA_002839675.1		*		99.53	0.93	0	1|PKL70801.1|[all:PKL70801.1;]	lcl|PGYM01000005.1_rrna_37	PKL69262.1	PKL69258.1	PKL69261.1	2013817	Euryarchaeota	Stenosarchaea group	Euryarchaeota	Methanomicrobia	Methanomicrobiales	unclassified Methanomicrobiales	-	-	Methanomicrobiales archaeon HGW-Methanomicrobiales-1
GCA_003315655.1		*		97.2	0.93	0	1|RBQ22261.1|[all:RBQ22261.1;]	lcl|NIZT01000063.1_rrna_30	RBQ22383.1	RBQ22387.1	RBQ22384.1	2006182	Euryarchaeota	Methanomada group	Euryarchaeota	Methanobacteria	Methanobacteriales	Methanobacteriaceae	Methanobrevibacter	-	-
GCA_003315675.1		*		98.29	2.8	100	1|RBQ24307.1|[all:RBQ24307.1;]	lcl|NIZU01000045.1_rrna_17	RBQ23871.1	RBQ24132.1	RBQ23870.1	2006183	Euryarchaeota	Stenosarchaea group	Euryarchaeota	Methanomicrobia	Methanomicrobiales	Methanocorpusculaceae	Methanocorpusculum	-	-
GCA_003491285.1		*		100	0	0	1|AXV37401.1|[all:AXV37401.1;]	lcl|CP022705.1_rrna_35	AXV37353.1	AXV37357.1	AXV37354.1	2025350	Euryarchaeota	Methanomada group	Euryarchaeota	Methanobacteria	Methanobacteriales	Methanobacteriaceae	Methanobacterium	-	-
GCA_003491305.1		*		100	0.93	0	1|AXV40481.1|[all:AXV40481.1;]	lcl|CP022706.1_rrna_49	AXV40525.1	AXV40521.1	AXV40524.1	2025351	Euryarchaeota	Methanomada group	Euryarchaeota	Methanobacteria	Methanobacteriales	Methanobacteriaceae	Methanobacterium	-	-
GCA_003600755.1		*		100	0	0	1|RJS49198.1|[all:RJS49198.1;]	lcl|NPZC01000027.1_rrna_28	RJS49256.1	RJS49171.1	RJS49169.1	2164	Euryarchaeota	Methanomada group	Euryarchaeota	Methanobacteria	Methanobacteriales	Methanobacteriaceae	Methanobacterium	-	-
GCA_004212075.1		*		98.13	0	0	1|RZN65411.1|[all:RZN65411.1;]	lcl|RXIF01000002.1_rrna_27	RZN65461.1	RZN65465.1	RZN65462.1	2491083	Euryarchaeota	Candidatus Methanoliparia	unclassified Euryarchaeota	Candidatus Methanoliparia	Candidatus Methanoliparales	Candidatus Methanoliparaceae	Candidatus Methanoliparum	thermophilum	-
GCA_004212085.1		*		93.93	0.93	100	1|RZN73620.1|[all:RZN73620.1;]	lcl|RXIL01000007.1_rrna_22	RZN68357.1	RZN69080.1	RZN69083.1	2491085	Euryarchaeota	Candidatus Methanoliparia	unclassified Euryarchaeota	Candidatus Methanoliparia	Candidatus Methanoliparales	Candidatus Methanollivieraceae	Candidatus Methanolliviera	hydrocarbonicum	-
GCA_004347975.1		*		87.38	0.47	100	1|TDA41516.1|[all:TDA41516.1;]	lcl|QNVG01000083.1_rrna_48	TDA40885.1	TDA40882.1	TDA40897.1	2056630	TACK group	Candidatus Korarchaeota	Korarchaeota	-	-	-	Candidatus Korarchaeum	-	-
GCA_005924185.1		*		99.53	10.75	77.78	1|TMS42646.1|[all:TMS42646.1;]	lcl|VCMF01000001.1_rrna_41	TMS43336.1	TMS43340.1	TMS43337.1	2164	Euryarchaeota	Methanomada group	Euryarchaeota	Methanobacteria	Methanobacteriales	Methanobacteriaceae	Methanobacterium	-	-
GCA_006954385.1		*		97.2	0.93	0	1|TQS78875.1|[all:TQS78875.1;]	lcl|LVVP01000002.1_rrna_18	TQS82613.1	TQS82615.1	TQS82614.1	1291540	Euryarchaeota	Diaforarchaea group	Thermoplasmatota	Thermoplasmata	Methanomassiliicoccales	Candidatus Methanomethylophilaceae	-	-	Candidatus Methanomethylophilus alvus
GCA_006954405.1		*		97.66	0	0	1|TQS78297.1|[all:TQS78297.1;]	lcl|LVVQ01000001.1_rrna_18	TQS78044.1	TQS78042.1	TQS78043.1	1820005	Euryarchaeota	Diaforarchaea group	Thermoplasmatota	Thermoplasmata	Methanomassiliicoccales	Methanomassiliicoccaceae	-	-	Methanomassiliicoccales archaeon Mx-02
GCA_006954425.1		*		99.53	0.93	0	1|TQS79803.1|[all:TQS79803.1;]	lcl|LVVR01000001.1_rrna_15	TQS79549.1	TQS79547.1	TQS79548.1	1820006	Euryarchaeota	Diaforarchaea group	Thermoplasmatota	Thermoplasmata	Methanomassiliicoccales	Methanomassiliicoccaceae	-	-	Methanomassiliicoccales archaeon Mx-03
GCA_007280025.1		*		72.83	3.27	0	1|TRZ92415.1|[all:TRZ92415.1;]	lcl|QYPO01000120.1_rrna_21	TRZ89706.1	TRZ89709.1	TRZ89707.1	2250255	Euryarchaeota	Stenosarchaea group	Euryarchaeota	Methanomicrobia	Methanosarcinales	unclassified Methanosarcinales	-	-	Methanosarcinales archaeon
GCA_009712615.1		*		91.59	0	0	1|MTK63630.1|[all:MTK63630.1;]	lcl|WASR01000345.1_rrna_18	MTK64333.1	MTK64337.1	MTK64334.1	2164	Euryarchaeota	Methanomada group	Euryarchaeota	Methanobacteria	Methanobacteriales	Methanobacteriaceae	Methanobacterium	-	-
GCA_009911715.1		*		98.6	1.87	0	1|QHK17578.1|[all:QHK17578.1;]	lcl|CP047880.1_rrna_35	QHK17880.1	QHK17883.1	QHK17881.1	1535962	Euryarchaeota	Diaforarchaea group	Thermoplasmatota	Thermoplasmata	Methanomassiliicoccales	Methanomassiliicoccaceae	-	-	Methanomassiliicoccaceae archaeon DOK
GCA_902158735.1		*		71.51	0	0	1|VUT26129.1|[all:VUT26129.1;]	lcl|CABGHG010000016.1_rrna_13	VUT23562.1	VUT23566.1	VUT23563.1	2588691	Euryarchaeota	Candidatus Methanoliparia	unclassified Euryarchaeota	Candidatus Methanoliparia	Candidatus Methanoliparales	Candidatus Methanollivieraceae	-	-	Candidatus Methanolliviera sp. GoM_oil
GCA_000025325.1			¤	100	1.87	0	1|ADB61475.1|[all:ADB61475.1;]	lcl|CP001860.1_rrna_63	-	-	-	543526	Euryarchaeota	Stenosarchaea group	Euryarchaeota	Halobacteria	Natrialbales	Natrialbaceae	Haloterrigena	turkmenica	strain=DSM 5511
GCA_000025685.1			¤	100	0	0	1|ADE04376.1|[all:ADE04376.1;]	lcl|CP001956.1_rrna_49	-	-	-	309800	Euryarchaeota	Stenosarchaea group	Euryarchaeota	Halobacteria	Haloferacales	Haloferacaceae	Haloferax	volcanii	strain=DS2
GCA_000196895.1			¤	100	0	0	1|ADJ16110.1|[all:ADJ16110.1;]	-	-	-	-	795797	Euryarchaeota	Stenosarchaea group	Euryarchaeota	Halobacteria	Halobacteriales	Halobacteriaceae	Halalkalicoccus	jeotgali	strain=B3
GCA_000217715.1			¤	100	0	0	1|AEH35450.1|[all:AEH35450.1;]	lcl|CP002839.1_rrna_47	-	-	-	797210	Euryarchaeota	Stenosarchaea group	Euryarchaeota	Halobacteria	Natrialbales	Natrialbaceae	Halopiger	xanaduensis	strain=SH-6
GCA_000230715.3			¤	100	0	0	1|AFZ73687.1|[all:AFZ73687.1;]	lcl|CP003377.1_rrna_59	-	-	-	797304	Euryarchaeota	Stenosarchaea group	Euryarchaeota	Halobacteria	Natrialbales	Natrialbaceae	Natronobacterium	gregoryi	strain=SP2
GCA_000283335.1			¤	99.07	0	0	1|EJN60505.1|[all:EJN60505.1;]	lcl|ALJD01000016.1_rrna_62	-	-	-	1210908	Euryarchaeota	Stenosarchaea group	Euryarchaeota	Halobacteria	Haloferacales	Haloferacaceae	Halogranum	salarium	strain=B-1
GCA_000328525.1			¤	100	0	0	1|AGB16506.1|[all:AGB16506.1;]	lcl|CP003050.1_rrna_29	-	-	-	797302	Euryarchaeota	Stenosarchaea group	Euryarchaeota	Halobacteria	Natrialbales	Natrialbaceae	Halovivax	ruber	strain=XH-70
GCA_000328685.1			¤	100	0.47	0	1|AGB38573.1|[all:AGB38573.1;]	lcl|CP003929.1_rrna_67	-	-	-	694430	Euryarchaeota	Stenosarchaea group	Euryarchaeota	Halobacteria	Natrialbales	Natrialbaceae	Natronococcus	occultus	strain=SP4
GCA_000336675.1			¤	100	0.07	0	1|EMA40005.1|[all:EMA40005.1;]	-	-	-	-	1132509	Euryarchaeota	Stenosarchaea group	Euryarchaeota	Halobacteria	Halobacteriales	Halococcaceae	Halococcus	hamelinensis	strain=100A6
GCA_000336695.1			¤	99.07	0	0	1|EMA44528.1|[all:EMA44528.1;]	-	-	-	-	931277	Euryarchaeota	Stenosarchaea group	Euryarchaeota	Halobacteria	Halobacteriales	Halococcaceae	Halococcus	morrhuae	strain=DSM 1307
GCA_000336715.1			¤	100	1.87	0	1|EMA54597.1|[all:EMA54597.1;]	-	-	-	-	1227457	Euryarchaeota	Stenosarchaea group	Euryarchaeota	Halobacteria	Halobacteriales	Halococcaceae	Halococcus	thailandensis	strain=JCM 13552
GCA_000336735.1			¤	100	0	0	1|ELZ92260.1|[all:ELZ92260.1;]	-	-	-	-	1227458	Euryarchaeota	Stenosarchaea group	Euryarchaeota	Halobacteria	Haloferacales	Haloferacaceae	Haloferax	alexandrinus	strain=JCM 10717
GCA_000336795.1			¤	100	0	0	1|ELZ72754.1|[all:ELZ72754.1;]	-	-	-	-	1230452	Euryarchaeota	Stenosarchaea group	Euryarchaeota	Halobacteria	Haloferacales	Haloferacaceae	Haloferax	lucentense	strain=DSM 14919
GCA_000336815.1			¤	99.07	0	0	1|ELZ73210.1|[all:ELZ73210.1;]	-	-	-	-	1227461	Euryarchaeota	Stenosarchaea group	Euryarchaeota	Halobacteria	Haloferacales	Haloferacaceae	Haloferax	prahovense	strain=DSM 18310
GCA_000336875.1			¤	100	0	0	1|ELZ44759.1|[all:ELZ44759.1;]	-	-	-	-	1227465	Euryarchaeota	Stenosarchaea group	Euryarchaeota	Halobacteria	Haloferacales	Halorubraceae	Halorubrum	californiensis	strain=DSM 19288
GCA_000336915.1			¤	98.78	1.87	0	1|EMA44754.1|[all:EMA44754.1;]	-	-	-	-	1227455	Euryarchaeota	Stenosarchaea group	Euryarchaeota	Halobacteria	Halobacteriales	Halococcaceae	Halococcus	saccharolyticus	strain=DSM 5350
GCA_000336995.1			¤	100	0.93	0	1|EMA68730.1|[all:EMA68730.1;]	-	-	-	-	1230454	Euryarchaeota	Stenosarchaea group	Euryarchaeota	Halobacteria	Haloferacales	Halorubraceae	Halorubrum	aidingense	strain=JCM 13560
GCA_000337015.1			¤	100	0	0	1|EMA72315.1|[all:EMA72315.1;]	-	-	-	-	1230455	Euryarchaeota	Stenosarchaea group	Euryarchaeota	Halobacteria	Haloferacales	Halorubraceae	Halorubrum	arcis	strain=JCM 13916
GCA_000337035.1			¤	99.07	0	0	1|ELZ46190.1|[all:ELZ46190.1;]	-	-	-	-	1227466	Euryarchaeota	Stenosarchaea group	Euryarchaeota	Halobacteria	Haloferacales	Halorubraceae	Halorubrum	coriense	strain=DSM 10284
GCA_000337075.1			¤	99.07	0	0	1|ELZ61435.1|[all:ELZ61435.1;]	-	-	-	-	1227481	Euryarchaeota	Stenosarchaea group	Euryarchaeota	Halobacteria	Haloferacales	Halorubraceae	Halorubrum	hochstenium	strain=ATCC 700873
GCA_000337115.1			¤	99.07	0	0	1|ELZ09736.1|[all:ELZ09736.1;]	-	-	-	-	1227489	Euryarchaeota	Stenosarchaea group	Euryarchaeota	Halobacteria	Natrialbales	Natrialbaceae	Natrinema	thermotolerans	strain=DSM 11552
GCA_000337135.1			¤	100	0	0	1|ELY97579.1|[all:ELY97579.1;]	-	-	-	-	1227492	Euryarchaeota	Stenosarchaea group	Euryarchaeota	Halobacteria	Natrialbales	Natrialbaceae	Natrialba	chahannaoensis	strain=JCM 10990
GCA_000337155.1			¤	100	0	0	1|ELY86120.1|[all:ELY86120.1;]	-	-	-	-	1227494	Euryarchaeota	Stenosarchaea group	Euryarchaeota	Halobacteria	Natrialbales	Natrialbaceae	Natrinema	altunense	strain=JCM 12890
GCA_000337195.1			¤	99.07	0	0	1|ELY64414.1|[all:ELY64414.1;]	-	-	-	-	1227496	Euryarchaeota	Stenosarchaea group	Euryarchaeota	Halobacteria	Natrialbales	Natrialbaceae	Natrinema	versiforme	strain=JCM 10478
GCA_000337215.1			¤	100	0	0	1|ELY51140.1|[all:ELY51140.1;]	-	-	-	-	1227499	Euryarchaeota	Stenosarchaea group	Euryarchaeota	Halobacteria	Natrialbales	Natrialbaceae	Natronolimnobius	innermongolicus	strain=JCM 12255
GCA_000337375.1			¤	99.07	0	0	1|EMA63138.1|[all:EMA63138.1;]	-	-	-	-	1227482	Euryarchaeota	Stenosarchaea group	Euryarchaeota	Halobacteria	Haloferacales	Halorubraceae	Halorubrum	lipolyticum	strain=DSM 21995
GCA_000337395.1			¤	100	0	0	1|EMA64232.1|[all:EMA64232.1;]	-	-	-	-	1227483	Euryarchaeota	Stenosarchaea group	Euryarchaeota	Halobacteria	Haloferacales	Halorubraceae	Halorubrum	litoreum	strain=JCM 13561
GCA_000337415.1			¤	100	0	0	1|ELZ35626.1|[all:ELZ35626.1;]	-	-	-	-	1227485	Euryarchaeota	Stenosarchaea group	Euryarchaeota	Halobacteria	Haloferacales	Halorubraceae	Halorubrum	tebenquichense	strain=DSM 14210
GCA_000337435.1			¤	100	0	0	1|ELZ34741.1|[all:ELZ34741.1;]	-	-	-	-	1227486	Euryarchaeota	Stenosarchaea group	Euryarchaeota	Halobacteria	Haloferacales	Halorubraceae	Halorubrum	terrestre	strain=JCM 10247
GCA_000337475.1			¤	99.07	1.87	0	1|ELZ20427.1|[all:ELZ20427.1;]	-	-	-	-	1230457	Euryarchaeota	Stenosarchaea group	Euryarchaeota	Halobacteria	Natrialbales	Natrialbaceae	Natrinema	limicola	strain=JCM 13563
GCA_000337515.1			¤	100	0	0	1|ELZ08649.1|[all:ELZ08649.1;]	-	-	-	-	1227490	Euryarchaeota	Stenosarchaea group	Euryarchaeota	Halobacteria	Natrialbales	Natrialbaceae	Halovivax	asiaticus	strain=JCM 14624
GCA_000337535.1			¤	99.07	0	0	1|ELZ04364.1|[all:ELZ04364.1;]	-	-	-	-	1227491	Euryarchaeota	Stenosarchaea group	Euryarchaeota	Halobacteria	Natrialbales	Natrialbaceae	Natrialba	aegyptia	strain=DSM 13077
GCA_000337555.1			¤	100	0	0	1|ELZ02409.1|[all:ELZ02409.1;]	-	-	-	-	29540	Euryarchaeota	Stenosarchaea group	Euryarchaeota	Halobacteria	Natrialbales	Natrialbaceae	Natrialba	asiatica	strain=DSM 12278
GCA_000337735.1			¤	99.07	0	0	1|ELY48156.1|[all:ELY48156.1;]	-	-	-	-	1230460	Euryarchaeota	Stenosarchaea group	Euryarchaeota	Halobacteria	Natrialbales	Natrialbaceae	Natronorubrum	sulfidifaciens	strain=JCM 14089
GCA_000337795.1			¤	100	0	0	1|EMA00459.1|[all:EMA00459.1;]	-	-	-	-	662478	Euryarchaeota	Stenosarchaea group	Euryarchaeota	Halobacteria	Haloferacales	Haloferacaceae	Haloferax	denitrificans	strain=ATCC 35960
GCA_000337815.1			¤	100	0	0	1|ELZ91683.1|[all:ELZ91683.1;]	-	-	-	-	662479	Euryarchaeota	Stenosarchaea group	Euryarchaeota	Halobacteria	Haloferacales	Haloferacaceae	Haloferax	mucosum	strain=ATCC BAA-1512
GCA_000337835.1			¤	100	0	0	1|ELZ92697.1|[all:ELZ92697.1;]	-	-	-	-	662480	Euryarchaeota	Stenosarchaea group	Euryarchaeota	Halobacteria	Haloferacales	Haloferacaceae	Haloferax	sulfurifontis	strain=ATCC BAA-897
GCA_000337915.1			¤	100	0.93	0	1|ELZ36165.1|[all:ELZ36165.1;]	-	-	-	-	1227484	Euryarchaeota	Stenosarchaea group	Euryarchaeota	Halobacteria	Haloferacales	Halorubraceae	Halorubrum	saccharovorum	strain=DSM 1137
GCA_000495475.1			¤	100	0.93	0	1|ESP89042.1|[all:ESP89042.1;]	-	-	-	-	1324957	Euryarchaeota	Stenosarchaea group	Euryarchaeota	Halobacteria	Haloferacales	Halorubraceae	Candidatus Halobonum	tyrrellensis	strain=G22
GCA_000591055.1			¤	100	0	0	1|CCQ37702.1|[all:CCQ37702.1;]	-	-	-	-	268739	Euryarchaeota	Stenosarchaea group	Euryarchaeota	Halobacteria	Halobacteriales	Haloarculaceae	Natronomonas	moolapensis	strain=8.8.11
GCA_000690595.2			¤	100	0	0	1|OAQ54053.1|[all:OAQ54053.1;]	lcl|JHUT02000003.1_rrna_27	-	-	-	1416969	Euryarchaeota	Stenosarchaea group	Euryarchaeota	Halobacteria	Natrialbales	Natrialbaceae	Natrinema	mahii	strain=H13
GCA_001011115.1			¤	100	0	0	1|AKH97184.1|[all:AKH97184.1;]	lcl|CP008874.1_rrna_49	-	-	-	1604004	Euryarchaeota	Stenosarchaea group	Euryarchaeota	Halobacteria	Halobacteriales	Halobacteriaceae	Halanaeroarchaeum	sulfurireducens	strain=HSR2
GCA_001280455.1			¤	100	0	0	1|KOX97138.1|[all:KOX97138.1;]	lcl|LIST01000001.1_rrna_10	-	-	-	1765655	Euryarchaeota	Stenosarchaea group	Euryarchaeota	Halobacteria	Haloferacales	Halorubraceae	Halorubrum	tropicale	strain=5
GCA_001368915.1			¤	99.53	0	0	1|CQR50643.1|[all:CQR50643.1;]	lcl|CSTE01000002.1_rrna_28	-	-	-	1476858	Euryarchaeota	Stenosarchaea group	Euryarchaeota	Halobacteria	Haloferacales	Haloferacaceae	Haloferax	massiliensis	strain=Arc-Hr
GCA_001469955.1			¤	100	0	0	1|KTG09831.1|[all:KTG09831.1;]	-	-	-	-	1514971	Euryarchaeota	Stenosarchaea group	Euryarchaeota	Halobacteria	Haloferacales	Haloferacaceae	Haloprofundus	marisrubri	strain=SB9
GCA_001488575.1			¤	99.07	0	0	1|CQH49801.1|[all:CQH49801.1;]	lcl|LN831302.1_rrna_1	-	-	-	1407499	Euryarchaeota	Stenosarchaea group	Euryarchaeota	Halobacteria	Halobacteriales	Halobacteriaceae	Halobacterium	hubeiense	strain=JI20-1
GCA_001593955.1			¤	99.07	0	0	1|KYH27620.1|[all:KYH27620.1;]	lcl|LTAZ01000003.1_rrna_16	-	-	-	1008153	Euryarchaeota	Stenosarchaea group	Euryarchaeota	Halobacteria	Halobacteriales	Halobacteriaceae	Halalkalicoccus	paucihalophilus	strain=DSM 24557
GCA_001953745.1			¤	100	0	0	1|OLZ40874.1|[all:OLZ40874.1;]	lcl|LWLN01000002.1_rrna_64	-	-	-	301967	Euryarchaeota	Stenosarchaea group	Euryarchaeota	Halobacteria	Natrialbales	Natrialbaceae	Natrinema	saccharevitans	strain=AB14
GCA_001971705.1			¤	100	0	0	1|APX96440.1|[all:APX96440.1;]	lcl|CP019327.1_rrna_48	-	-	-	588898	Euryarchaeota	Stenosarchaea group	Euryarchaeota	Halobacteria	Natrialbales	Natrialbaceae	Haloterrigena	daqingensis	-
GCA_002156705.1			¤	100	0	0	1|ARS88434.1|[all:ARS88434.1;]	lcl|CP019893.1_rrna_38	-	-	-	745377	Euryarchaeota	Stenosarchaea group	Euryarchaeota	Halobacteria	Natrialbales	Natrialbaceae	Natronolimnobius	aegyptiacus	strain=JW/NM-HA 15
GCA_002177135.1			¤	100	0	0	1|OVE83229.1|[all:OVE83229.1;]	lcl|MWPH01000001.1_rrna_13	-	-	-	253108	Euryarchaeota	Stenosarchaea group	Euryarchaeota	Halobacteria	Natrialbales	Natrialbaceae	Natronolimnobius	baerhuensis	strain=CGMCC 1.3597
GCA_002494345.1			¤	100	0	0	1|PCR89750.1|[all:PCR89750.1;]	lcl|NXNI01000001.1_rrna_56	-	-	-	373386	Euryarchaeota	Stenosarchaea group	Euryarchaeota	Halobacteria	Natrialbales	Natrialbaceae	Natrinema	ejinorense	strain=JCM 13890
GCA_002727125.1			¤	98.13	0.93	0	1|PHQ37859.1|[all:PHQ37859.1;]	lcl|NHOA01000059.1_rrna_44	-	-	-	1383844	Euryarchaeota	Stenosarchaea group	Euryarchaeota	Halobacteria	Haloferacales	Halorubraceae	Halorubrum	persicum	strain=C49
GCA_900100335.1			¤	100	0	0	1|SDJ62227.1|[all:SDJ62227.1;]	-	-	-	-	1095776	Euryarchaeota	Stenosarchaea group	Euryarchaeota	Halobacteria	Natrialbales	Natrialbaceae	Natronorubrum	texcoconense	strain=B4,CECT 8067,JCM 17497
GCA_900100385.1			¤	99.07	2.8	0	1|SDJ72042.1|[all:SDJ72042.1;]	-	-	-	-	890420	Euryarchaeota	Stenosarchaea group	Euryarchaeota	Halobacteria	Halobacteriales	Halobacteriaceae	Halovenus	aranensis	strain=IBRC-M10015
GCA_900103715.1			¤	100	0	0	1|SDM13252.1|[all:SDM13252.1;]	-	-	-	-	660521	Euryarchaeota	Stenosarchaea group	Euryarchaeota	Halobacteria	Haloferacales	Haloferacaceae	Halogranum	gelatinilyticum	strain=CGMCC 1.10119
GCA_900107665.1			¤	100	0	0	1|SDZ86193.1|[all:SDZ86193.1;]	lcl|FNQT01000010.1_rrna_10	-	-	-	555874	Euryarchaeota	Stenosarchaea group	Euryarchaeota	Halobacteria	Haloferacales	Haloferacaceae	Haloplanus	vescus	strain=CGMCC 1.8712
GCA_900108095.1			¤	100	0	0	1|SEH15222.1|[all:SEH15222.1;]	lcl|FNWL01000001.1_rrna_46	-	-	-	640943	Euryarchaeota	Stenosarchaea group	Euryarchaeota	Halobacteria	Natrialbales	Natrialbaceae	Natronorubrum	sediminis	strain=CGMCC 1.8981
GCA_900108505.1			¤	100	1.87	0	1|SEH39871.1|[all:SEH39871.1;]	lcl|FNWU01000002.1_rrna_22	-	-	-	1267564	Euryarchaeota	Stenosarchaea group	Euryarchaeota	Halobacteria	Haloferacales	Halorubraceae	Halopenitus	malekzadehii	strain=IBRC-M10418
GCA_900110455.1			¤	99.07	1.87	0	1|SEV84731.1|[all:SEV84731.1;]	lcl|FOIS01000008.1_rrna_1	-	-	-	1202768	Euryarchaeota	Stenosarchaea group	Euryarchaeota	Halobacteria	Natrialbales	Natrialbaceae	Natrinema	salifodinae	strain=CGMCC 1.12284
GCA_900110465.1			¤	100	0.93	0	1|SEO39561.1|[all:SEO39561.1;]	-	-	-	-	660520	Euryarchaeota	Stenosarchaea group	Euryarchaeota	Halobacteria	Haloferacales	Haloferacaceae	Halogranum	amylolyticum	strain=CGMCC 1.10121
GCA_900110535.1			¤	99.07	0	0	1|SEW05154.1|[all:SEW05154.1;]	lcl|FOJA01000001.1_rrna_31	-	-	-	355548	Euryarchaeota	Stenosarchaea group	Euryarchaeota	Halobacteria	Halobacteriales	Halobacteriaceae	Halobacterium	jilantaiense	strain=CGMCC 1.5337
GCA_900110865.1			¤	100	0	0	1|SEP86594.1|[all:SEP86594.1;]	-	-	-	-	1186196	Euryarchaeota	Stenosarchaea group	Euryarchaeota	Halobacteria	Natrialbales	Natrialbaceae	Natrinema	salaciae	strain=DSM 25055
GCA_900111935.1			¤	100	0	0	1|SFR50066.1|[all:SFR50066.1;]	lcl|FOYN01000001.1_rrna_43	-	-	-	35743	Euryarchaeota	Stenosarchaea group	Euryarchaeota	Halobacteria	Haloferacales	Halorubraceae	Halorubrum	sodomense	strain=RD 26
GCA_900112175.1			¤	100	0.93	0	1|SFR41399.1|[all:SFR41399.1;]	-	-	-	-	553469	Euryarchaeota	Stenosarchaea group	Euryarchaeota	Halobacteria	Haloferacales	Haloferacaceae	Halogeometricum	rufum	strain=CGMCC 1.7736
GCA_900112205.1			¤	100	0	0	1|SFC48472.1|[all:SFC48472.1;]	lcl|FOKW01000026.1_rrna_1	-	-	-	148448	Euryarchaeota	Stenosarchaea group	Euryarchaeota	Halobacteria	Natrialbales	Natrialbaceae	Halobiforma	haloterrestris	strain=DSM 13078
GCA_900113245.1			¤	100	0	0	1|SFF96385.1|[all:SFF96385.1;]	lcl|FOOQ01000014.1_rrna_1	-	-	-	553467	Euryarchaeota	Stenosarchaea group	Euryarchaeota	Halobacteria	Haloferacales	Haloferacaceae	Halopelagius	inordinatus	strain=CGMCC 1.7739
GCA_900115785.1			¤	100	0	0	1|SFR47228.1|[all:SFR47228.1;]	lcl|FOYS01000008.1_rrna_6	-	-	-	555875	Euryarchaeota	Stenosarchaea group	Euryarchaeota	Halobacteria	Haloferacales	Haloferacaceae	Halogeometricum	limi	strain=CGMCC 1.8711
GCA_900116205.1			¤	100	0	0	1|SFS49554.1|[all:SFS49554.1;]	lcl|FOZS01000001.1_rrna_4	-	-	-	619731	Euryarchaeota	Stenosarchaea group	Euryarchaeota	Halobacteria	Natrialbales	Natrialbaceae	Halostagnicola	kamekurae	strain=DSM 22427
GCA_900129775.1			¤	100	0	0	1|SHH53882.1|[all:SHH53882.1;]	lcl|FQWV01000016.1_rrna_2	-	-	-	43928	Euryarchaeota	Stenosarchaea group	Euryarchaeota	Halobacteria	Haloferacales	Halorubraceae	Halobaculum	gomorrense	strain=DSM 9297
GCA_900188065.1			¤	100	0.22	0	1|SNR40509.1|[all:SNR40509.1;]	lcl|FZNQ01000045.1_rrna_76	-	-	-	63740	Euryarchaeota	Stenosarchaea group	Euryarchaeota	Halobacteria	Haloferacales	Halorubraceae	Halorubrum	vacuolatum	strain=DSM 8800
GCA_900188075.1			¤	100	0	0	1|SNR23738.1|[all:SNR23738.1;]	lcl|FZNK01000037.1_rrna_65	-	-	-	335819	Euryarchaeota	Stenosarchaea group	Euryarchaeota	Halobacteria	Haloferacales	Halorubraceae	Halorubrum	chaoviator	strain=DSM 19316
GCA_900215575.1			¤	99.07	0	0	1|SNZ12379.1|[all:SNZ12379.1;]	lcl|OBEJ01000011.1_rrna_51	-	-	-	558529	Euryarchaeota	Stenosarchaea group	Euryarchaeota	Halobacteria	Halobacteriales	Halobacteriaceae	Natronoarchaeum	philippinense	strain=DSM 27208
GCA_000009185.1			¤	99.07	0	0	1|CAJ51844.1|[all:CAJ51844.1;]	lcl|AM180088.1_rrna_34	-	-	-	362976	Euryarchaeota	Stenosarchaea group	Euryarchaeota	Halobacteria	Haloferacales	Haloferacaceae	Haloquadratum	walsbyi	strain=DSM 16790 = HBSQ001
GCA_000187225.2			¤	100	0.93	0	1|EFW91836.1|[all:EFW91836.1;]	-	-	-	-	797209	Euryarchaeota	Stenosarchaea group	Euryarchaeota	Halobacteria	Halobacteriales	Halobacteriaceae	Haladaptatus	paucihalophilus	strain=DX253
GCA_000215915.3			¤	97.2	0	0	1|ERJ06380.1|[all:ERJ06380.1;]	lcl|AFNT02000002.1_rrna_34	-	-	-	1033806	Euryarchaeota	Stenosarchaea group	Euryarchaeota	Halobacteria	Halobacteriales	Haloarculaceae	Halorhabdus	tiamatea	strain=SARL4B
GCA_000230735.3			¤	100	0	0	1|AGB31526.1|[all:AGB31526.1;]	lcl|CP003372.1_rrna_45	-	-	-	797303	Euryarchaeota	Stenosarchaea group	Euryarchaeota	Halobacteria	Natrialbales	Natrialbaceae	Natrinema	pellirubrum	strain=DSM 15624
GCA_000230955.3			¤	99.77	0	0	1|AHG03218.1|[all:AHG03218.1;]	lcl|CP007060.1_rrna_2	-	-	-	751944	Euryarchaeota	Stenosarchaea group	Euryarchaeota	Halobacteria	Halobacteriales	Halobacteriaceae	Halobacterium	-	strain=DL1
GCA_000281695.1			¤	99.07	0	0	1|AFO56298.1|[all:AFO56298.1;]	lcl|CP003412.1_rrna_44	-	-	-	406552	Euryarchaeota	Stenosarchaea group	Euryarchaeota	Halobacteria	Natrialbales	Natrialbaceae	Natrinema	-	strain=J7-2
GCA_000328285.1			¤	98.24	0.93	100	1|ELK54402.1|[all:ELK54402.1;]	-	-	-	-	1243180	Euryarchaeota	Stenosarchaea group	Euryarchaeota	Halobacteria	Haloferacales	Haloferacaceae	Haloferax	-	strain=BAB2207
GCA_000336775.1			¤	100	0	0	1|ELZ83286.1|[all:ELZ83286.1;]	-	-	-	-	1227459	Euryarchaeota	Stenosarchaea group	Euryarchaeota	Halobacteria	Haloferacales	Haloferacaceae	Haloferax	gibbonsii	strain=ATCC 33959
GCA_000336935.1			¤	97.66	0.93	0	1|EMA53416.1|[all:EMA53416.1;]	-	-	-	-	1227456	Euryarchaeota	Stenosarchaea group	Euryarchaeota	Halobacteria	Halobacteriales	Halococcaceae	Halococcus	salifodinae	strain=DSM 8989
GCA_000336955.1			¤	99.07	0	0	1|ELZ84151.1|[all:ELZ84151.1;]	-	-	-	-	1227460	Euryarchaeota	Stenosarchaea group	Euryarchaeota	Halobacteria	Haloferacales	Haloferacaceae	Haloferax	larsenii	strain=JCM 13917
GCA_000337355.1			¤	97.2	0	0	1|EMA58114.1|[all:EMA58114.1;]	-	-	-	-	1230456	Euryarchaeota	Stenosarchaea group	Euryarchaeota	Halobacteria	Haloferacales	Halorubraceae	Halorubrum	kocurii	strain=JCM 14978
GCA_000337495.1			¤	97.66	0	0	1|ELZ17729.1|[all:ELZ17729.1;]	lcl|AOIS01000019.1_rrna_19	-	-	-	1227488	Euryarchaeota	Stenosarchaea group	Euryarchaeota	Halobacteria	Natrialbales	Natrialbaceae	Haloterrigena	salina	strain=JCM 13891
GCA_000337595.1			¤	99.53	0	0	1|ELY95426.1|[all:ELY95426.1;]	-	-	-	-	1230458	Euryarchaeota	Stenosarchaea group	Euryarchaeota	Halobacteria	Natrialbales	Natrialbaceae	Natrialba	taiwanensis	strain=DSM 12281
GCA_000337615.1			¤	99.07	0.93	0	1|ELY79871.1|[all:ELY79871.1;]	-	-	-	-	1227495	Euryarchaeota	Stenosarchaea group	Euryarchaeota	Halobacteria	Natrialbales	Natrialbaceae	Natrinema	pallidum	strain=DSM 3751
GCA_000337675.1			¤	99.07	0.93	0	1|ELY55269.1|[all:ELY55269.1;]	lcl|AOIB01000019.1_rrna_27	-	-	-	1227497	Euryarchaeota	Stenosarchaea group	Euryarchaeota	Halobacteria	Natrialbales	Natrialbaceae	Natronococcus	amylolyticus	strain=DSM 10524
GCA_000337695.1			¤	98.6	0	0	1|ELY56958.1|[all:ELY56958.1;]	-	-	-	-	1227498	Euryarchaeota	Stenosarchaea group	Euryarchaeota	Halobacteria	Natrialbales	Natrialbaceae	Natronococcus	jeotgali	strain=DSM 18795
GCA_000403645.1			¤	100	0	0	1|AGN01824.1|[all:AGN01824.1;]	lcl|CP005962.1_rrna_16	-	-	-	1333523	Euryarchaeota	Stenosarchaea group	Euryarchaeota	Halobacteria	Natrialbales	Natrialbaceae	Salinarchaeum	-	strain=Harcht-Bsk1
GCA_000474235.1			¤	97.2	0	0	1|GAD51926.1|[all:GAD51926.1;]	lcl|BATA01000133.1_rrna_1	-	-	-	1261545	Euryarchaeota	Stenosarchaea group	Euryarchaeota	Halobacteria	Halobacteriales	Halobacteriaceae	Halarchaeum	acidiphilum	strain=JCM 16109
GCA_000517625.1			¤	100	0	0	1|AHF99879.1|[all:AHF99879.1;]	lcl|CP007055.1_rrna_54	-	-	-	797299	Euryarchaeota	Stenosarchaea group	Euryarchaeota	Halobacteria	Natrialbales	Natrialbaceae	Halostagnicola	larsenii	strain=XH-48
GCA_000691505.2			¤	85.33	0	0	1|KDE59083.1|[all:KDE59083.1;]	lcl|JMIP02000025.1_rrna_45	-	-	-	1495067	Euryarchaeota	Stenosarchaea group	Euryarchaeota	Halobacteria	Natrialbales	Natrialbaceae	Halostagnicola	-	strain=A56
GCA_001307315.1			¤	98.6	1.94	0	1|KPN30853.1|[all:KPN30853.1;]	-	-	-	-	699431	Euryarchaeota	Stenosarchaea group	Euryarchaeota	Halobacteria	Haloferacales	Halorubraceae	Halolamina	pelagica	strain=CDK2
GCA_001469865.1			¤	97.2	0.47	0	1|KTG21941.1|[all:KTG21941.1;]	lcl|LOPV01000001.1_rrna_1	-	-	-	1544718	Euryarchaeota	Stenosarchaea group	Euryarchaeota	Halobacteria	Haloferacales	Haloferacaceae	Haloferax	-	strain=SB29
GCA_001469875.2			¤	100	0	0	1|POG57407.1|[all:POG57407.1;]	lcl|LOPW02000007.1_rrna_25	-	-	-	1544719	Euryarchaeota	Stenosarchaea group	Euryarchaeota	Halobacteria	Haloferacales	Haloferacaceae	Haloferax	-	strain=SB3
GCA_001625445.1			¤	94.57	1.87	0	1|KZN24456.1|[all:KZN24456.1;]	-	-	-	-	1679489	Euryarchaeota	Stenosarchaea group	Euryarchaeota	Halobacteria	Halobacteriales	Halobacteriaceae	Haladaptatus	-	strain=R4
GCA_001767315.1			¤	98.6	0	0	1|AOW80560.1|[all:AOW80560.1;]	lcl|CP016070.1_rrna_5	-	-	-	1873524	Euryarchaeota	Stenosarchaea group	Euryarchaeota	Halobacteria	Halobacteriales	Halobacteriaceae	Halodesulfurarchaeum	formicicum	strain=HTSR1
GCA_001861355.1			¤	100	0.93	0	1|OIB59224.1|[all:OIB59224.1;]	lcl|MASN01000027.1_rrna_17	-	-	-	1869245	Euryarchaeota	Stenosarchaea group	Euryarchaeota	Halobacteria	Natrialbales	Natrialbaceae	Natrialba	-	strain=SSL1
GCA_001989615.1			¤	100	0	0	1|AQL41920.1|[all:AQL41920.1;]	lcl|CP019067.1_rrna_81	-	-	-	1932360	Euryarchaeota	Stenosarchaea group	Euryarchaeota	Halobacteria	Halobacteriales	Haloarculaceae	Halorientalis	-	strain=IM1011
GCA_002025255.1			¤	100	0	0	1|OPF24144.1|[all:OPF24144.1;]	lcl|MWUK01000003.1_rrna_31	-	-	-	1853690	Euryarchaeota	Stenosarchaea group	Euryarchaeota	Halobacteria	Haloferacales	Halorubraceae	Halolamina	-	strain=CBA1230
GCA_002114285.1			¤	100	0.47	0	1|OSO94549.1|[all:OSO94549.1;]	lcl|NEDJ01000119.1_rrna_6	-	-	-	1121945	Euryarchaeota	Stenosarchaea group	Euryarchaeota	Halobacteria	Haloferacales	Halorubraceae	Halorubrum	ezzemoulense	strain=DSM 17463
GCA_002252745.1			¤	80.37	0	0	1|OYR38845.1|[all:OYR38845.1;]	-	-	-	-	1383850	Euryarchaeota	Stenosarchaea group	Euryarchaeota	Halobacteria	Haloferacales	Halorubraceae	Halorubrum	-	strain=Ib24
GCA_002286985.1			¤	100	0.93	0	1|PAU84313.1|[all:PAU84313.1;]	lcl|NSKC01000005.1_rrna_47	-	-	-	2032630	Euryarchaeota	Stenosarchaea group	Euryarchaeota	Halobacteria	Haloferacales	Halorubraceae	Halorubrum	-	strain=WN019
GCA_002572525.1			¤	98.75	0.47	0	1|PGF17843.1|[all:PGF17843.1;]	lcl|PDBS01000001.1_rrna_61	-	-	-	1608465	Euryarchaeota	Stenosarchaea group	Euryarchaeota	Halobacteria	Natrialbales	Natrialbaceae	Natrinema	-	strain=CBA1119
GCA_002788215.1			¤	100	1.87	0	1|ATW86941.1|[all:ATW86941.1;]	lcl|CP024845.1_rrna_6	-	-	-	1073996	Euryarchaeota	Stenosarchaea group	Euryarchaeota	Halobacteria	Haloferacales	Halorubraceae	Halohasta	litchfieldiae	strain=tADL
GCA_003287355.1			¤	100	0	0	1|RAW44758.1|[all:RAW44758.1;]	lcl|QMIM01000059.1_rrna_42	-	-	-	2249761	Euryarchaeota	Stenosarchaea group	Euryarchaeota	Halobacteria	Haloferacales	Halorubraceae	Halorubrum	-	strain=48-1-W
GCA_003342675.1			¤	100	0	0	1|AXG10070.1|[all:AXG10070.1;]	lcl|CP031148.1_rrna_8	-	-	-	1547898	Euryarchaeota	Stenosarchaea group	Euryarchaeota	Halobacteria	Haloferacales	Haloferacaceae	Haloplanus	-	strain=CBA1112
GCA_003351065.1			¤	100	0	0	1|RDI71099.1|[all:RDI71099.1;]	-	-	-	-	1236180	Euryarchaeota	Stenosarchaea group	Euryarchaeota	Halobacteria	Haloferacales	Haloferacaceae	Halopelagius	longus	strain=BC12-B1
GCA_003430805.1			¤	100	0	0	1|AXR82112.1|[all:AXR82112.1;]	lcl|CP027033.1_rrna_6	-	-	-	2044521	Euryarchaeota	Stenosarchaea group	Euryarchaeota	Halobacteria	Natrialbales	Natrialbaceae	Natronolimnobius	sulfurireducens	strain=AArc-Mg
GCA_003602035.1			¤	100	0	0	1|RJS96790.1|[all:RJS96790.1;]	lcl|QZWE01000032.1_rrna_37	-	-	-	2321230	Euryarchaeota	Stenosarchaea group	Euryarchaeota	Halobacteria	Halobacteriales	Halococcaceae	Halococcus	-	strain=IIIV-5B
GCA_003605635.1			¤	100	1.87	0	1|RJX51132.1|[all:RJX51132.1;]	lcl|QMDW01000048.1_rrna_38	-	-	-	268735	Euryarchaeota	Stenosarchaea group	Euryarchaeota	Halobacteria	Haloferacales	Halorubraceae	Halonotius	pteroides	strain=CECT 7525
GCA_003610195.1			¤	100	0.93	0	1|RKD94877.1|[all:RKD94877.1;]	-	-	-	-	148449	Euryarchaeota	Stenosarchaea group	Euryarchaeota	Halobacteria	Natrialbales	Natrialbaceae	Halopiger	aswanensis	strain=DSM 13151
GCA_003688715.1			¤	100	0	0	1|RMB13664.1|[all:RMB13664.1;]	lcl|REFS01000014.1_rrna_61	-	-	-	660522	Euryarchaeota	Stenosarchaea group	Euryarchaeota	Halobacteria	Haloferacales	Haloferacaceae	Haloplanus	aerogenes	strain=CGMCC 1.10124
GCA_003841485.1			¤	100	2.8	0	1|RQG89894.1|[all:RQG89894.1;]	lcl|REFY01000010.1_rrna_49	-	-	-	1679091	Euryarchaeota	Stenosarchaea group	Euryarchaeota	Halobacteria	Natrialbales	Natrialbaceae	Natrarchaeobius	halalkaliphilus	strain=AArcht-Sl
GCA_003841505.1			¤	100	1.87	0	1|RQG90560.1|[all:RQG90560.1;]	lcl|REGA01000042.1_rrna_53	-	-	-	1679083	Euryarchaeota	Stenosarchaea group	Euryarchaeota	Halobacteria	Natrialbales	Natrialbaceae	Natrarchaeobius	chitinivorans	strain=AArcht4T
GCA_003862495.1			¤	100	0	0	1|RRJ28251.1|[all:RRJ28251.1;]	lcl|RRCH01000008.1_rrna_46	-	-	-	671145	Euryarchaeota	Stenosarchaea group	Euryarchaeota	Halobacteria	Halobacteriales	Halobacteriaceae	Halomarina	oriensis	strain=SPP-AMP-1
GCA_004150385.1			¤	91.92	0	0	1|RYJ09700.1|[all:RYJ09700.1;]	-	-	-	-	51589	Euryarchaeota	Stenosarchaea group	Euryarchaeota	Halobacteria	Halobacteriales	Haloarculaceae	Haloarcula	hispanica	strain=18.1
GCA_004799665.1			¤	100	0	0	1|QCC52633.1|[all:QCC52633.1;]	lcl|CP031310.1_rrna_19	-	-	-	1457250	Euryarchaeota	Stenosarchaea group	Euryarchaeota	Halobacteria	Halobacteriales	Haloarculaceae	Halapricum	salinum	strain=CBA1105
GCA_005155585.1			¤	97.2	0	0	1|QCJ47682.1|[all:QCJ47682.1;]	lcl|CP039833.1_rrna_34	-	-	-	2572921	Euryarchaeota	Stenosarchaea group	Euryarchaeota	Halobacteria	Haloferacales	Haloferacaceae	Haloprofundus	-	strain=MHR1
GCA_005239135.1			¤	100	0.93	0	1|TKR25572.1|[all:TKR25572.1;]	lcl|QKNX01000003.1_rrna_35	-	-	-	2217661	Euryarchaeota	Stenosarchaea group	Euryarchaeota	Halobacteria	Halobacteriales	Haloarculaceae	Natronomonas	-	strain=F20-122
GCA_005938085.1			¤	100	0.93	0	1|TMT86441.1|[all:TMT86441.1;]	lcl|SMZK01000001.1_rrna_55	-	-	-	2552943	Euryarchaeota	Stenosarchaea group	Euryarchaeota	Halobacteria	Natrialbales	Natrialbaceae	Haloterrigena	-	strain=H1
GCA_006861655.1			¤	100	0.93	0	1|TQQ79569.1|[all:TQQ79569.1;]	-	-	-	-	2511997	Euryarchaeota	Stenosarchaea group	Euryarchaeota	Halobacteria	Haloferacales	Halorubraceae	Halonotius	roseus	strain=F9-27
GCA_007833275.1			¤	100	0	0	1|QDX39611.1|[all:QDX39611.1;]	lcl|CP042241.1_rrna_17	-	-	-	2599399	Euryarchaeota	Stenosarchaea group	Euryarchaeota	Halobacteria	Halobacteriales	Halobacteriaceae	Salarchaeum	-	strain=JOR-1
GCA_008122205.1			¤	100	0	0	1|TYL36265.1|[all:TYL36265.1;]	lcl|PHNJ01000034.1_rrna_37	-	-	-	2055836	Euryarchaeota	Stenosarchaea group	Euryarchaeota	Halobacteria	Natrialbales	Natrialbaceae	Natronococcus	-	strain=LS1_42
GCA_009392895.1			¤	100	0	0	1|QFU84037.1|[all:QFU84037.1;]	lcl|CP045488.1_rrna_62	-	-	-	348826	Euryarchaeota	Stenosarchaea group	Euryarchaeota	Halobacteria	Natrialbales	Natrialbaceae	Natronorubrum	aibiense	strain=7-3
GCA_009690625.1			¤	95.04	0	0	1|QGN07166.1|[all:QGN07166.1;]	lcl|CP033878.1_rrna_40	-	-	-	1380432	Euryarchaeota	Stenosarchaea group	Euryarchaeota	Halobacteria	Halobacteriales	Haloarculaceae	Halorhabdus	-	strain=CBA1104
GCA_009762275.1			¤	100	0	0	1|QGX94659.1|[all:QGX94659.1;]	lcl|CP034345.1_rrna_41	-	-	-	1816183	Euryarchaeota	Stenosarchaea group	Euryarchaeota	Halobacteria	Haloferacales	Haloferacaceae	Haloplanus	rallus	strain=MBLA0036
GCA_009831625.1			¤	100	0	0	1|MXR41655.1|[all:MXR41655.1;]	lcl|WUUS01000001.1_rrna_10	-	-	-	2073113	Euryarchaeota	Stenosarchaea group	Euryarchaeota	Halobacteria	Haloferacales	Halorubraceae	Halobaculum	-	strain=WSA2
GCA_010747475.1			¤	94.7	0	0	1|NEU57503.1|[all:NEU57503.1;]	lcl|VSLZ01000015.1_rrna_53	-	-	-	2283638	Euryarchaeota	Stenosarchaea group	Euryarchaeota	Halobacteria	Halobacteriales	Halobacteriaceae	Halorussus	-	strain=MSC15.2
GCA_900101245.1			¤	100	1.87	0	1|SDC47267.1|[all:SDC47267.1;]	-	-	-	-	392421	Euryarchaeota	Stenosarchaea group	Euryarchaeota	Halobacteria	Natrialbales	Natrialbaceae	Haloterrigena	hispanica	strain=CDM_1
GCA_900102375.1			¤	100	0	0	1|SDF32203.1|[all:SDF32203.1;]	lcl|FNBO01000014.1_rrna_56	-	-	-	261291	Euryarchaeota	Stenosarchaea group	Euryarchaeota	Halobacteria	Haloferacales	Halorubraceae	Halorubrum	xinjiangense	strain=CGMCC 1.3527
GCA_900103505.1			¤	100	0.93	100	1|SDM67123.1|[all:SDM67123.1;]	lcl|FNIA01000003.1_rrna_30	-	-	-	996166	Euryarchaeota	Stenosarchaea group	Euryarchaeota	Halobacteria	Halobacteriales	Halobacteriaceae	Haloarchaeobius	iranensis	strain=EB21,IBRC-M 10013,KCTC 4048
GCA_900104065.1			¤	100	0.47	0	1|SDR09915.1|[all:SDR09915.1;]	lcl|FNLC01000009.1_rrna_1	-	-	-	1095778	Euryarchaeota	Stenosarchaea group	Euryarchaeota	Halobacteria	Natrialbales	Natrialbaceae	Natronobacterium	texcoconense	strain=DSM 24767
GCA_900107205.1			¤	99.53	1.87	0	1|SDY30643.1|[all:SDY30643.1;]	-	-	-	-	1048396	Euryarchaeota	Stenosarchaea group	Euryarchaeota	Halobacteria	Haloferacales	Halorubraceae	Halopenitus	persicus	strain=DC30,IBRC 10041,KCTC 4046
GCA_900111485.1			¤	100	1.87	0	1|SET19435.1|[all:SET19435.1;]	-	-	-	-	392421	Euryarchaeota	Stenosarchaea group	Euryarchaeota	Halobacteria	Natrialbales	Natrialbaceae	Haloterrigena	hispanica	strain=CDM_6
GCA_900113615.1			¤	100	0	0	1|SFH57005.1|[all:SFH57005.1;]	lcl|FOPZ01000035.1_rrna_52	-	-	-	387340	Euryarchaeota	Stenosarchaea group	Euryarchaeota	Halobacteria	Haloferacales	Halorubraceae	Halorubrum	aquaticum	strain=CGMCC 1.6377
GCA_900182635.1			¤	100	0	0	1|SMO67796.1|[all:SMO67796.1;]	lcl|FXTD01000021.1_rrna_49	-	-	-	413815	Euryarchaeota	Stenosarchaea group	Euryarchaeota	Halobacteria	Haloferacales	Halorubraceae	Halorubrum	cibi	strain=DSM 19504
GCA_000415965.1			¤	95.33	0	0	1|ERG91033.1|[all:ERG91033.1;]	lcl|KE356560.1_rrna_3	-	-	-	1238424	Euryarchaeota	Stenosarchaea group	Euryarchaeota	Halobacteria	Haloferacales	Haloferacaceae	Haloquadratum	walsbyi	-
GCA_000415985.1			¤	99.07	1.87	50	1|ERG96762.1|[all:ERG96762.1;]	lcl|KE356561.1_rrna_28	-	-	-	1238425	Euryarchaeota	Stenosarchaea group	Euryarchaeota	Halobacteria	Haloferacales	Haloferacaceae	Haloquadratum	walsbyi	-
GCA_000416005.1			¤	83.26	0	0	1|ERG98067.1|[all:ERG98067.1;]	lcl|KE356562.1_rrna_17	-	-	-	1238426	Euryarchaeota	Stenosarchaea group	Euryarchaeota	Halobacteria	Haloferacales	Haloferacaceae	Haloquadratum	-	-
GCA_000416025.1			¤	97.35	3.74	100	1|ERH01468.1|[all:ERH01468.1;]	lcl|KE356567.1_rrna_13	-	-	-	1238427	Euryarchaeota	Stenosarchaea group	Euryarchaeota	Halobacteria	Haloferacales	Halorubraceae	Halonotius	-	-
GCA_000416045.1			¤	66.51	2.8	33.33	1|ERH04691.1|[all:ERH04691.1;]	lcl|KE356576.1_rrna_12	-	-	-	1238428	Euryarchaeota	Stenosarchaea group	Euryarchaeota	Halobacteria	Haloferacales	Halorubraceae	Halorubrum	-	-
GCA_000007225.1				98.13	0	0	1|AAL63054.1|[all:AAL63054.1;]	-	-	-	-	178306	TACK group	Crenarchaeota	Crenarchaeota	Thermoprotei	Thermoproteales	Thermoproteaceae	Pyrobaculum	aerophilum	strain=IM2
GCA_000011085.1				98.36	0	0	2|AAV45224.1|[all:AAV45224.1;AAV46245.1;]	lcl|AY596297.1_rrna_45	-	-	-	272569	Euryarchaeota	Stenosarchaea group	Euryarchaeota	Halobacteria	Halobacteriales	Haloarculaceae	Haloarcula	marismortui	strain=ATCC 43049
GCA_000015805.1				99.07	0	0	1|ABO07470.1|[all:ABO07470.1;]	lcl|CP000561.1_rrna_21	-	-	-	410359	TACK group	Crenarchaeota	Crenarchaeota	Thermoprotei	Thermoproteales	Thermoproteaceae	Pyrobaculum	calidifontis	strain=JCM 11548
GCA_000016125.1				100	0	0	1|ABO35190.1|[all:ABO35190.1;]	lcl|CP000609.1_rrna_39	ABO34334.1	ABO34338.1	ABO34335.1	402880	Euryarchaeota	Methanomada group	Euryarchaeota	Methanococci	Methanococcales	Methanococcaceae	Methanococcus	maripaludis	strain=C5
GCA_000018365.1				100	0	0	1|ACJ15650.1|[all:ACJ15650.1;]	lcl|CP000855.1_rrna_38	-	-	-	523850	Euryarchaeota	Thermococci	Euryarchaeota	Thermococci	Thermococcales	Thermococcaceae	Thermococcus	onnurineus	strain=NA1
GCA_000019805.1				99.07	0	0	1|ACB39018.1|[all:ACB39018.1;]	lcl|CP001014.1_rrna_10	-	-	-	444157	TACK group	Crenarchaeota	Crenarchaeota	Thermoprotei	Thermoproteales	Thermoproteaceae	Pyrobaculum	neutrophilum	strain=V24Sta
GCA_000022545.1				100	0	0	1|ACS89955.1|[all:ACS89955.1;]	lcl|CP001463.1_rrna_3	-	-	-	604354	Euryarchaeota	Thermococci	Euryarchaeota	Thermococci	Thermococcales	Thermococcaceae	Thermococcus	sibiricus	strain=MM 739
GCA_000023965.1				100	0	0	2|ACV48165.1|[all:ACV48165.1;ACV49234.1;]	lcl|CP001689.1_rrna_60	-	-	-	485914	Euryarchaeota	Stenosarchaea group	Euryarchaeota	Halobacteria	Halobacteriales	Haloarculaceae	Halomicrobium	mukohataei	strain=DSM 12286
GCA_000024745.1				100	0	0	1|ACX92032.1|[all:ACX92032.1;]	lcl|CP001800.1_rrna_45	-	-	-	555311	TACK group	Crenarchaeota	Crenarchaeota	Thermoprotei	Sulfolobales	Sulfolobaceae	Saccharolobus	solfataricus	strain=98/2
GCA_000069025.1				100	0	0	1|CAP13214.1|[all:CAP13214.1;]	lcl|AM774415.1_rrna_42	-	-	-	478009	Euryarchaeota	Stenosarchaea group	Euryarchaeota	Halobacteria	Halobacteriales	Halobacteriaceae	Halobacterium	salinarum	strain=DSM 671 = R1
GCA_000091665.1				100	0	0	1|AAB99240.1|[all:AAB99240.1;]	-	AAB98851.1	AAB98847.1	AAB98850.1	243232	Euryarchaeota	Methanomada group	Euryarchaeota	Methanococci	Methanococcales	Methanocaldococcaceae	Methanocaldococcus	jannaschii	strain=DSM 2661
GCA_000190315.1				98.75	0	0	1|ADY02479.1|[all:ADY02479.1;]	lcl|CP002529.1_rrna_31	-	-	-	985053	TACK group	Crenarchaeota	Crenarchaeota	Thermoprotei	Thermoproteales	Thermoproteaceae	Vulcanisaeta	moutnovskia	strain=768-28
GCA_000234805.1				98.13	0	0	1|AET33683.1|[all:AET33683.1;]	lcl|CP003098.1_rrna_3	-	-	-	1104324	TACK group	Crenarchaeota	Crenarchaeota	Thermoprotei	Thermoproteales	Thermoproteaceae	Pyrobaculum	ferrireducens	strain=1860
GCA_000237865.1				99.07	0	0	1|CCC39763.1|[all:CCC39763.1;]	lcl|FR746099.1_rrna_35	-	-	-	768065	Euryarchaeota	Stenosarchaea group	Euryarchaeota	Halobacteria	Haloferacales	Haloferacaceae	Haloquadratum	walsbyi	-
GCA_000243315.1				98.75	0	0	1|EHP69464.1|[all:EHP69464.1;]	lcl|JH597770.1_rrna_43	-	-	-	671065	TACK group	Crenarchaeota	Crenarchaeota	Thermoprotei	Sulfolobales	Sulfolobaceae	Metallosphaera	yellowstonensis	strain=MK1
GCA_000247545.1				100	0	0	1|AFA40453.1|[all:AFA40453.1;]	-	-	-	-	698757	TACK group	Crenarchaeota	Crenarchaeota	Thermoprotei	Thermoproteales	Thermoproteaceae	Pyrobaculum	oguniense	strain=TE7
GCA_000264495.1				100	0	0	1|AFK50642.1|[all:AFK50642.1;]	lcl|CP003531.1_rrna_30	-	-	-	1184251	TACK group	Crenarchaeota	Crenarchaeota	Thermoprotei	Desulfurococcales	Desulfurococcaceae	Thermogladius	calderae	strain=1633
GCA_000265525.1				99.77	0	0	1|AFL94746.1|[all:AFL94746.1;]	lcl|CP003651.1_rrna_35	-	-	-	163003	Euryarchaeota	Thermococci	Euryarchaeota	Thermococci	Thermococcales	Thermococcaceae	Thermococcus	cleftensis	strain=CL1
GCA_000275605.1				100	0	0	1|AFN04186.1|[all:AFN04186.1;]	lcl|CP003685.1_rrna_37	-	-	-	1185654	Euryarchaeota	Thermococci	Euryarchaeota	Thermococci	Thermococcales	Thermococcaceae	Pyrococcus	furiosus	strain=COM1
GCA_000336615.1				98.6	0.93	0	2|EMA16108.1|[all:EMA16108.1;EMA21079.1;]	-	-	-	-	1227452	Euryarchaeota	Stenosarchaea group	Euryarchaeota	Halobacteria	Halobacteriales	Haloarculaceae	Haloarcula	amylolytica	strain=JCM 13557
GCA_000336635.1				100	0.93	0	2|EMA29854.1|[all:EMA29854.1;EMA32974.1;]	-	-	-	-	1227453	Euryarchaeota	Stenosarchaea group	Euryarchaeota	Halobacteria	Halobacteriales	Haloarculaceae	Haloarcula	japonica	strain=DSM 6131
GCA_000336655.1				100	0	0	1|EMA27863.1|[all:EMA27863.1;]	-	-	-	-	358396	Euryarchaeota	Stenosarchaea group	Euryarchaeota	Halobacteria	Natrialbales	Natrialbaceae	Halobiforma	lacisalsi	strain=AJ5
GCA_000336895.1				99.53	0	0	2|EMA18705.1|[all:EMA18705.1;EMA23653.1;]	lcl|AOLX01000028.1_rrna_71	-	-	-	1230451	Euryarchaeota	Stenosarchaea group	Euryarchaeota	Halobacteria	Halobacteriales	Haloarculaceae	Haloarcula	argentinensis	strain=DSM 12282
GCA_000337095.1				100	0.93	0	2|ELZ27332.1|[all:ELZ27332.1;ELZ34461.1;]	-	-	-	-	1227487	Euryarchaeota	Stenosarchaea group	Euryarchaeota	Halobacteria	Haloferacales	Haloferacaceae	Halogeometricum	pallidum	strain=JCM 14848
GCA_000337175.1				100	0	0	1|ELY83219.1|[all:ELY83219.1;]	-	-	-	-	1230459	Euryarchaeota	Stenosarchaea group	Euryarchaeota	Halobacteria	Natrialbales	Natrialbaceae	Natrinema	gari	strain=JCM 14663
GCA_000337235.1				100	0	0	3|ELY45529.1|[all:ELY45529.1;ELY35515.1;ELY39015.1;]	-	-	-	-	1114856	Euryarchaeota	Stenosarchaea group	Euryarchaeota	Halobacteria	Natrialbales	Natrialbaceae	Natronorubrum	tibetense	strain=GA33
GCA_000337275.1				100	0	0	2|EMA12542.1|[all:EMA12542.1;EMA16172.1;]	-	-	-	-	662476	Euryarchaeota	Stenosarchaea group	Euryarchaeota	Halobacteria	Halobacteriales	Haloarculaceae	Haloarcula	sinaiiensis	strain=ATCC 33800
GCA_000337295.1				100	0	0	1|EMA02155.1|[all:EMA02155.1;]	-	-	-	-	523841	Euryarchaeota	Stenosarchaea group	Euryarchaeota	Halobacteria	Haloferacales	Haloferacaceae	Haloferax	mediterranei	strain=ATCC 33500
GCA_000337335.1				100	0	0	1|ELZ52173.1|[all:ELZ52173.1;]	-	-	-	-	1227468	Euryarchaeota	Stenosarchaea group	Euryarchaeota	Halobacteria	Haloferacales	Halorubraceae	Halorubrum	distributum	strain=JCM 10118
GCA_000337455.1				100	1.87	0	2|ELZ22481.1|[all:ELZ22481.1;ELZ30555.1;]	lcl|AOIU01000006.1_rrna_6	-	-	-	797114	Euryarchaeota	Stenosarchaea group	Euryarchaeota	Halobacteria	Halobacteriales	Haloarculaceae	Halosimplex	carlsbadense	strain=2-9-1
GCA_000337635.1				100	0	0	1|ELY73316.1|[all:ELY73316.1;]	-	-	-	-	797303	Euryarchaeota	Stenosarchaea group	Euryarchaeota	Halobacteria	Natrialbales	Natrialbaceae	Natrinema	pellirubrum	strain=DSM 15624
GCA_000337715.1				99.07	0.93	0	2|ELY52724.1|[all:ELY52724.1;ELY49098.1;]	-	-	-	-	1227500	Euryarchaeota	Stenosarchaea group	Euryarchaeota	Halobacteria	Natrialbales	Natrialbaceae	Natronorubrum	bangense	strain=JCM 10635
GCA_000337755.1				100	0	0	2|EMA21906.1|[all:EMA21906.1;EMA26582.1;]	-	-	-	-	662475	Euryarchaeota	Stenosarchaea group	Euryarchaeota	Halobacteria	Halobacteriales	Haloarculaceae	Haloarcula	californiae	strain=ATCC 33799
GCA_000337775.1				100	0	0	2|EMA09082.1|[all:EMA09082.1;EMA07696.1;]	-	-	-	-	662477	Euryarchaeota	Stenosarchaea group	Euryarchaeota	Halobacteria	Halobacteriales	Haloarculaceae	Haloarcula	vallismortis	strain=ATCC 29715
GCA_000337855.1				100	0	0	1|ELY24173.1|[all:ELY24173.1;]	-	-	-	-	469382	Euryarchaeota	Stenosarchaea group	Euryarchaeota	Halobacteria	Haloferacales	Haloferacaceae	Halogeometricum	borinquense	strain=DSM 11551
GCA_000385565.1				99.69	0	0	1|AGK61634.1|[all:AGK61634.1;]	lcl|CP005290.1_rrna_14	-	-	-	387631	Euryarchaeota	Archaeoglobi	Euryarchaeota	Archaeoglobi	Archaeoglobales	Archaeoglobaceae	Archaeoglobus	sulfaticallidus	strain=PM70-1
GCA_000470655.1				100	0	0	1|CCQ34548.1|[all:CCQ34548.1;]	-	-	-	-	1033806	Euryarchaeota	Stenosarchaea group	Euryarchaeota	Halobacteria	Halobacteriales	Haloarculaceae	Halorhabdus	tiamatea	strain=type strain: SARL4B
GCA_000495675.1				99.07	0	0	1|ESQ23509.1|[all:ESQ23509.1;]	lcl|AYMA01000001.1_rrna_4	-	-	-	1410573	TACK group	Crenarchaeota	Crenarchaeota	Thermoprotei	Acidilobales	Acidilobaceae	Acidilobus	Acidilobus	-
GCA_000504565.2				100	0	0	2|AHB66264.1|[all:AHB66264.1;AHB65333.1;]	lcl|CP006885.2_rrna_57	-	-	-	1417673	Euryarchaeota	Stenosarchaea group	Euryarchaeota	Halobacteria	Halobacteriales	Haloarculaceae	Haloarcula	hispanica	strain=N601
GCA_000565255.1				99.07	0	0	1|EWG07274.1|[all:EWG07274.1;]	lcl|ASRH01000005.1_rrna_26	-	-	-	1326980	TACK group	Crenarchaeota	Crenarchaeota	Thermoprotei	Sulfolobales	Sulfolobaceae	Candidatus Aramenus	sulfurataquae	-
GCA_000585495.1				100	0	0	1|AHL23854.1|[all:AHL23854.1;]	lcl|CP007264.1_rrna_24	-	-	-	195522	Euryarchaeota	Thermococci	Euryarchaeota	Thermococci	Thermococcales	Thermococcaceae	Thermococcus	nautili	strain=30-1
GCA_000591035.1				99.07	0	0	1|BAN89871.1|[all:BAN89871.1;]	lcl|AP012489.1_rrna_40	-	-	-	1198449	TACK group	Crenarchaeota	Crenarchaeota	Thermoprotei	Desulfurococcales	Acidilobaceae	Aeropyrum	camini	strain=SY1
GCA_000698785.1				99.07	1.87	0	2|AIC14862.1|[all:AIC14862.1;AIC14228.1;]	lcl|CP007536.1_rrna_16	-	-	-	926571	TACK group	Thaumarchaeota	Thaumarchaeota	Nitrososphaeria	Nitrososphaerales	Nitrososphaeraceae	Nitrososphaera	viennensis	strain=EN76
GCA_000725425.1				100	0	0	1|AIF69969.1|[all:AIF69969.1;]	lcl|CP006019.1_rrna_47	-	-	-	1343739	Euryarchaeota	Thermococci	Euryarchaeota	Thermococci	Thermococcales	Thermococcaceae	Palaeococcus	pacificus	strain=DY20341
GCA_000769655.1				100	0	0	1|AIU69862.1|[all:AIU69862.1;]	lcl|CP008887.1_rrna_6	-	-	-	1505907	Euryarchaeota	Thermococci	Euryarchaeota	Thermococci	Thermococcales	Thermococcaceae	Thermococcus	eurythermalis	strain=A501
GCA_000789255.1				99.69	0	0	1|AIY90816.1|[all:AIY90816.1;]	lcl|CP009552.1_rrna_39	-	-	-	565033	Euryarchaeota	Archaeoglobi	Euryarchaeota	Archaeoglobi	Archaeoglobales	Archaeoglobaceae	Geoglobus	acetivorans	strain=SBH6
GCA_000816105.1				99.07	0	0	1|AJC71010.1|[all:AJC71010.1;]	lcl|CP007140.1_rrna_29	-	-	-	1432656	Euryarchaeota	Thermococci	Euryarchaeota	Thermococci	Thermococcales	Thermococcaceae	Thermococcus	guaymasensis	strain=DSM 11113
GCA_000969905.1				100	0	0	1|AKB43253.1|[all:AKB43253.1;]	-	AKB45682.1	AKB45686.1	AKB45683.1	1434123	Euryarchaeota	Stenosarchaea group	Euryarchaeota	Methanomicrobia	Methanosarcinales	Methanosarcinaceae	Methanosarcina	vacuolata	strain=Z-761
GCA_000969925.1				100	0	0	1|AKB15269.1|[all:AKB15269.1;]	-	AKB15963.1	AKB15967.1	AKB15964.1	1434121	Euryarchaeota	Stenosarchaea group	Euryarchaeota	Methanomicrobia	Methanosarcinales	Methanosarcinaceae	Methanosarcina	thermophila	strain=CHTI-55
GCA_000970125.1				99.07	0	0	1|AKB33839.1|[all:AKB33839.1;]	-	AKB34449.1	AKB34445.1	AKB34448.1	1434119	Euryarchaeota	Stenosarchaea group	Euryarchaeota	Methanomicrobia	Methanosarcinales	Methanosarcinaceae	Methanosarcina	siciliae	strain=HI350
GCA_000970265.1				99.69	0.93	0	1|AKB73899.1|[all:AKB73899.1;]	-	AKB73417.1	AKB73421.1	AKB73418.1	1434111	Euryarchaeota	Stenosarchaea group	Euryarchaeota	Methanomicrobia	Methanosarcinales	Methanosarcinaceae	Methanosarcina	lacustris	strain=Z-7289
GCA_000970285.1				100	0	0	1|AKB77208.1|[all:AKB77208.1;]	-	AKB76567.1	AKB76563.1	AKB76566.1	1434110	Euryarchaeota	Stenosarchaea group	Euryarchaeota	Methanomicrobia	Methanosarcinales	Methanosarcinaceae	Methanosarcina	horonobensis	strain=HB-1
GCA_000970305.1				100	0	0	1|AKB83282.1|[all:AKB83282.1;]	-	AKB82918.1	AKB82922.1	AKB82919.1	1434107	Euryarchaeota	Stenosarchaea group	Euryarchaeota	Methanomicrobia	Methanosarcinales	Methanosarcinaceae	Methanosarcina	barkeri	strain=3
GCA_000979105.1				100	0	0	1|KKH15415.1|[all:KKH15415.1;]	lcl|JJQA01000027.1_rrna_6	KKH18783.1	KKH18787.1	KKH18784.1	2209	Euryarchaeota	Stenosarchaea group	Euryarchaeota	Methanomicrobia	Methanosarcinales	Methanosarcinaceae	Methanosarcina	mazei	strain=1.F.A.1A.3
GCA_001006045.1				100	0	0	1|AKG91822.1|[all:AKG91822.1;]	lcl|CP011267.1_rrna_10	-	-	-	113653	Euryarchaeota	Archaeoglobi	Euryarchaeota	Archaeoglobi	Archaeoglobales	Archaeoglobaceae	Geoglobus	ahangari	strain=234
GCA_001280425.1				100	0	0	2|KOX92374.1|[all:KOX92374.1;KOX92098.1;]	lcl|LIUF01000006.1_rrna_49	-	-	-	1705562	Euryarchaeota	Stenosarchaea group	Euryarchaeota	Halobacteria	Halobacteriales	Haloarculaceae	Haloarcula	rubripromontorii	strain=SL3
GCA_001433455.1				100	0	0	1|ALM76444.1|[all:ALM76444.1;]	-	-	-	-	55802	Euryarchaeota	Thermococci	Euryarchaeota	Thermococci	Thermococcales	Thermococcaceae	Thermococcus	barophilus	strain=CH5
GCA_001462395.1				98.13	0.93	0	1|KSW11654.1|[all:KSW11654.1;]	lcl|LNTB01000001.1_rrna_26	-	-	-	2309	TACK group	Crenarchaeota	Crenarchaeota	Thermoprotei	Desulfurococcales	Pyrodictiaceae	Pyrodictium	occultum	strain=PL-19
GCA_001577775.1				99.07	0.93	0	1|AMM54720.1|[all:AMM54720.1;]	lcl|CP010835.1_rrna_3	-	-	-	1609559	Euryarchaeota	Thermococci	Euryarchaeota	Thermococci	Thermococcales	Thermococcaceae	Pyrococcus	kukulkanii	strain=NCB100
GCA_001587575.1				98.13	0.93	0	1|KYC50176.1|[all:KYC50176.1;]	lcl|LNJC01000028.1_rrna_18	KYC49031.1	KYC49034.1	KYC49032.1	1705564	Euryarchaeota	Thermococci	Euryarchaeota	Thermococci	Methanofastidiosales	Methanofastidiosaceae	Candidatus Methanofastidiosum	methylthiophilus	-
GCA_001592435.1				100	0	0	1|AMQ19109.1|[all:AMQ19109.1;]	lcl|CP014750.1_rrna_20	-	-	-	53952	Euryarchaeota	Thermococci	Euryarchaeota	Thermococci	Thermococcales	Thermococcaceae	Thermococcus	peptonophilus	strain=OG-1
GCA_001647085.1				100	0	0	1|ANF22907.1|[all:ANF22907.1;]	lcl|CP015520.1_rrna_14	-	-	-	1712654	Euryarchaeota	Thermococci	Euryarchaeota	Thermococci	Thermococcales	Thermococcaceae	Thermococcus	piezophilus	strain=CDGS
GCA_002078355.1				98.29	0	0	1|ARD85331.1|[all:ARD85331.1;]	lcl|CP015363.1_rrna_55	-	-	-	74969	Euryarchaeota	Diaforarchaea group	Thermoplasmatota	Thermoplasmata	Thermoplasmatales	Ferroplasmaceae	Ferroplasma	acidiphilum	strain=Y
GCA_002194565.1				100	0	0	1|OWJ53967.1|[all:OWJ53967.1;]	lcl|NCQP01000007.1_rrna_45	-	-	-	1273541	TACK group	Crenarchaeota	Crenarchaeota	Thermoprotei	Desulfurococcales	Pyrodictiaceae	Pyrodictium	delaneyi	strain=Hulk
GCA_002214365.1				100	0	0	1|ASI99856.1|[all:ASI99856.1;]	lcl|CP014854.1_rrna_30	-	-	-	1293037	Euryarchaeota	Thermococci	Euryarchaeota	Thermococci	Thermococcales	Thermococcaceae	Thermococcus	celer	strain=Vu 13
GCA_002214385.1				100	0	0	1|ASJ00438.1|[all:ASJ00438.1;]	lcl|CP014855.1_rrna_1	-	-	-	71997	Euryarchaeota	Thermococci	Euryarchaeota	Thermococci	Thermococcales	Thermococcaceae	Thermococcus	gorgonarius	strain=W-12
GCA_002214465.1				100	0	0	1|ASJ04116.1|[all:ASJ04116.1;]	lcl|CP015101.1_rrna_43	-	-	-	54077	Euryarchaeota	Thermococci	Euryarchaeota	Thermococci	Thermococcales	Thermococcaceae	Thermococcus	barossii	strain=SHCK-94
GCA_002214505.1				100	0	0	1|ASJ08674.1|[all:ASJ08674.1;]	lcl|CP015103.1_rrna_1	-	-	-	72803	Euryarchaeota	Thermococci	Euryarchaeota	Thermococci	Thermococcales	Thermococcaceae	Thermococcus	siculi	strain=RG-20
GCA_002214565.1				100	0	0	1|ASJ14528.1|[all:ASJ14528.1;]	lcl|CP015106.1_rrna_40	-	-	-	187880	Euryarchaeota	Thermococci	Euryarchaeota	Thermococci	Thermococcales	Thermococcaceae	Thermococcus	radiotolerans	strain=EJ2
GCA_002214585.1				100	0	0	1|ASJ02534.1|[all:ASJ02534.1;]	lcl|CP014862.1_rrna_9	-	-	-	49899	Euryarchaeota	Thermococci	Euryarchaeota	Thermococci	Thermococcales	Thermococcaceae	Thermococcus	profundus	strain=DT 5432
GCA_002252875.1				100	0	0	1|OYR74668.1|[all:OYR74668.1;]	lcl|NHPD01000034.1_rrna_27	-	-	-	337243	Euryarchaeota	Stenosarchaea group	Euryarchaeota	Halobacteria	Haloferacales	Halorubraceae	Halorubrum	ezzemoulense	strain=Ec15
GCA_002287195.1				99.07	0.93	0	1|PAV06548.1|[all:PAV06548.1;]	-	PAV07777.1	PAV07775.1	PAV07776.1	1077256	Euryarchaeota	Methanomada group	Euryarchaeota	Methanobacteria	Methanobacteriales	Methanobacteriaceae	Methanosphaera	cuniculi	strain=1R-7
GCA_002813695.1				98.75	0	0	1|AUB60565.1|[all:AUB60565.1;]	lcl|CP017768.1_rrna_33	AUB60520.1	AUB60523.1	AUB61487.1	59277	Euryarchaeota	Methanomada group	Euryarchaeota	Methanobacteria	Methanobacteriales	Methanobacteriaceae	Methanobacterium	subterraneum	strain=A8p
GCA_002844335.1				100	0	0	2|AUG47682.1|[all:AUG47682.1;AUG46802.1;]	lcl|CP019154.1_rrna_4	-	-	-	1932004	Euryarchaeota	Stenosarchaea group	Euryarchaeota	Halobacteria	Halobacteriales	Haloarculaceae	Haloarcula	taiwanensis	strain=Taiwanensis
GCA_003201675.1				98.13	0	0	1|AWR99441.1|[all:AWR99441.1;]	lcl|CP029287.1_rrna_37	-	-	-	1293036	TACK group	Crenarchaeota	Crenarchaeota	Thermoprotei	Sulfolobales	Sulfolobaceae	Metallosphaera	hakonensis	strain=HO1-1
GCA_003201835.1				99.07	1.87	0	1|AWR94433.1|[all:AWR94433.1;]	lcl|CP029289.1_rrna_46	-	-	-	41673	TACK group	Crenarchaeota	Crenarchaeota	Thermoprotei	Sulfolobales	Sulfolobaceae	Acidianus	brierleyi	strain=DSM 1651
GCA_900012635.1				99.38	0	0	1|CUX78450.1|[all:CUX78450.1;]	-	-	-	-	54262	Euryarchaeota	Thermococci	Euryarchaeota	Thermococci	Thermococcales	Thermococcaceae	Pyrococcus	chitonophagus	-
GCA_900079125.1				99.22	0	0	1|SAI88831.1|[all:SAI88831.1;]	lcl|LT549891.1_rrna_14	SAI87468.1	SAI88902.1	SAI88899.1	83986	Euryarchaeota	Stenosarchaea group	Euryarchaeota	Methanomicrobia	Methanomicrobiales	Methanomicrobiaceae	Methanoculleus	bourgensis	-
GCA_900100875.1				100	0	0	1|SDQ59927.1|[all:SDQ59927.1;]	lcl|FNKQ01000009.1_rrna_2	-	-	-	1236180	Euryarchaeota	Stenosarchaea group	Euryarchaeota	Halobacteria	Haloferacales	Haloferacaceae	Halopelagius	longus	strain=CGMCC 1.12397
GCA_900102305.1				99.07	0.93	0	2|SDF14465.1|[all:SDF14465.1;SDE74856.1;]	lcl|FNBK01000002.1_rrna_47	-	-	-	660518	Euryarchaeota	Stenosarchaea group	Euryarchaeota	Halobacteria	Halobacteriales	Haloarculaceae	Halorientalis	regularis	strain=IBRC-M 10760
GCA_900106905.1				100	0.93	0	1|SDW38420.1|[all:SDW38420.1;]	lcl|FNMU01000005.1_rrna_13	SDW84121.1	SDW84264.1	SDW84156.1	2177	Euryarchaeota	Stenosarchaea group	Euryarchaeota	Methanomicrobia	Methanosarcinales	Methanosarcinaceae	Methanohalophilus	halophilus	strain=Z-7982
GCA_900107195.1				100	0	0	2|SDX93687.1|[all:SDX93687.1;SDX88250.1;]	lcl|FNPB01000027.1_rrna_3	-	-	-	660517	Euryarchaeota	Stenosarchaea group	Euryarchaeota	Halobacteria	Haloferacales	Haloferacaceae	Halobellus	clavatus	strain=CGMCC 1.10118
GCA_900109065.1				100	1.87	0	1|SEI70877.1|[all:SEI70877.1;]	lcl|FNYR01000064.1_rrna_1	-	-	-	1073996	Euryarchaeota	Stenosarchaea group	Euryarchaeota	Halobacteria	Haloferacales	Halorubraceae	Halohasta	litchfieldiae	strain=DSM 22187
GCA_900109425.1				99.77	0	0	1|SEW11445.1|[all:SEW11445.1;]	lcl|FOIW01000003.1_rrna_9	-	-	-	277988	Euryarchaeota	Thermococci	Euryarchaeota	Thermococci	Thermococcales	Thermococcaceae	Thermococcus	thioreducens	strain=OGL-20P
GCA_900109695.1				100	0	0	1|SEK46264.1|[all:SEK46264.1;]	lcl|FOAD01000018.1_rrna_51	-	-	-	302484	Euryarchaeota	Stenosarchaea group	Euryarchaeota	Halobacteria	Haloferacales	Haloferacaceae	Haloferax	larsenii	strain=CDM_5
GCA_900110215.1				100	0.93	0	3|SEN21941.1|[all:SEN21941.1;SEN97538.1;SEO47856.1;]	lcl|FOCX01000004.1_rrna_66	-	-	-	1367881	Euryarchaeota	Stenosarchaea group	Euryarchaeota	Halobacteria	Halobacteriales	Haloarculaceae	Halorientalis	persicus	strain=IBRC-M 10043
GCA_900114435.1				100	1.87	0	2|SFS01435.1|[all:SFS01435.1;SFS03298.1;]	lcl|FOZK01000005.1_rrna_7	-	-	-	767519	Euryarchaeota	Stenosarchaea group	Euryarchaeota	Halobacteria	Halobacteriales	Haloarculaceae	Halomicrobium	zhouii	strain=CGMCC 1.10457
GCA_900114455.1				100	0	0	1|SFL04424.1|[all:SFL04424.1;]	-	-	-	-	553466	Euryarchaeota	Stenosarchaea group	Euryarchaeota	Halobacteria	Haloferacales	Haloferacaceae	Halogranum	rubrum	strain=CGMCC 1.7738
GCA_900115675.1				100	0.93	0	1|SFP54901.1|[all:SFP54901.1;]	lcl|FOXI01000034.1_rrna_3	-	-	-	699431	Euryarchaeota	Stenosarchaea group	Euryarchaeota	Halobacteria	Haloferacales	Halorubraceae	Halolamina	pelagica	strain=CGMCC 1.10329
GCA_900156475.1				100	1.87	0	2|SIR58627.1|[all:SIR58627.1;SIS20188.1;]	-	-	-	-	308853	Euryarchaeota	Stenosarchaea group	Euryarchaeota	Halobacteria	Natrialbales	Natrialbaceae	Natronorubrum	thiooxidans	strain=type strain: HArc-
GCA_900176435.1				98.6	0.93	0	1|SMD30421.1|[all:SMD30421.1;]	lcl|FWYE01000001.1_rrna_48	-	-	-	1122961	Euryarchaeota	Diaforarchaea group	Thermoplasmatota	Thermoplasmata	Thermoplasmatales	Picrophilaceae	Picrophilus	oshimae	strain=DSM 9789
GCA_900177455.1				100	0.93	0	1|SMH29625.1|[all:SMH29625.1;]	lcl|FXBN01000001.1_rrna_42	SMH31307.1	SMH31270.1	SMH31302.1	523843	Euryarchaeota	Stenosarchaea group	Euryarchaeota	Methanomicrobia	Methanosarcinales	Methanosarcinaceae	Methanohalophilus	portucalensis	strain=FDF-1
GCA_000007065.1				100	0	0	1|AAM30391.1|[all:AAM30391.1;]	-	AAM30936.1	AAM30940.1	AAM30937.1	192952	Euryarchaeota	Stenosarchaea group	Euryarchaeota	Methanomicrobia	Methanosarcinales	Methanosarcinaceae	Methanosarcina	mazei	strain=Go1
GCA_000011105.1				92.52	0	0	1|BAA30510.1|[all:BAA30510.1;]	lcl|BA000001.2_rrna_4	-	-	-	70601	Euryarchaeota	Thermococci	Euryarchaeota	Thermococci	Thermococcales	Thermococcaceae	Pyrococcus	horikoshii	strain=OT3
GCA_000015945.1				97.2	0	0	1|ABN70036.1|[all:ABN70036.1;]	lcl|CP000575.1_rrna_40	-	-	-	399550	TACK group	Crenarchaeota	Crenarchaeota	Thermoprotei	Desulfurococcales	Desulfurococcaceae	Staphylothermus	marinus	strain=F1
GCA_000017225.1				100	0	0	1|ABR66777.1|[all:ABR66777.1;]	lcl|CP000745.1_rrna_29	ABR65873.1	ABR65869.1	ABR65872.1	426368	Euryarchaeota	Methanomada group	Euryarchaeota	Methanococci	Methanococcales	Methanococcaceae	Methanococcus	maripaludis	strain=C7
GCA_000018485.1				100	0	0	1|ABX01013.1|[all:ABX01013.1;]	lcl|CP000867.1_rrna_28	ABX01925.1	ABX01929.1	ABX01926.1	444158	Euryarchaeota	Methanomada group	Euryarchaeota	Methanococci	Methanococcales	Methanococcaceae	Methanococcus	maripaludis	strain=C6
GCA_000022385.1				97.2	0	0	1|ACP35484.1|[all:ACP35484.1;]	lcl|CP001399.1_rrna_6	-	-	-	429572	TACK group	Crenarchaeota	Crenarchaeota	Thermoprotei	Sulfolobales	Sulfolobaceae	Sulfolobus	islandicus	strain=L.S.2.15
GCA_000022405.1				98.13	0.93	0	1|ACP38135.1|[all:ACP38135.1;]	lcl|CP001400.1_rrna_6	-	-	-	427317	TACK group	Crenarchaeota	Crenarchaeota	Thermoprotei	Sulfolobales	Sulfolobaceae	Sulfolobus	islandicus	strain=M.14.25
GCA_000022425.1				98.13	0.93	0	1|ACP55314.1|[all:ACP55314.1;]	lcl|CP001401.1_rrna_6	-	-	-	427318	TACK group	Crenarchaeota	Crenarchaeota	Thermoprotei	Sulfolobales	Sulfolobaceae	Sulfolobus	islandicus	strain=M.16.27
GCA_000022445.1				100	0	0	1|ACR41979.1|[all:ACR41979.1;]	lcl|CP001402.1_rrna_8	-	-	-	426118	TACK group	Crenarchaeota	Crenarchaeota	Thermoprotei	Sulfolobales	Sulfolobaceae	Sulfolobus	islandicus	strain=M.16.4
GCA_000022465.1				100	0	0	1|ACP45642.1|[all:ACP45642.1;]	lcl|CP001403.1_rrna_7	-	-	-	439386	TACK group	Crenarchaeota	Crenarchaeota	Thermoprotei	Sulfolobales	Sulfolobaceae	Sulfolobus	islandicus	strain=Y.G.57.14
GCA_000022485.1				100	0.93	0	1|ACP48556.1|[all:ACP48556.1;]	lcl|CP001404.1_rrna_44	-	-	-	419942	TACK group	Crenarchaeota	Crenarchaeota	Thermoprotei	Sulfolobales	Sulfolobaceae	Sulfolobus	islandicus	strain=Y.N.15.51
GCA_000024305.1				98.13	0	0	1|ADB87251.1|[all:ADB87251.1;]	-	-	-	-	425944	TACK group	Crenarchaeota	Crenarchaeota	Thermoprotei	Sulfolobales	Sulfolobaceae	Sulfolobus	islandicus	strain=L.D.8.5
GCA_000151085.1				86.45	79.39	100	2|EDY35344.1|[all:EDY35249.1;EDY35344.1;]	-	-	-	-	439481	Euryarchaeota	Diaforarchaea group	Thermoplasmatota	Thermoplasmata	Acidiprofundales	Aciduliprofundaceae	Aciduliprofundum	boonei	strain=T469
GCA_000151105.2				100	0	0	1|ADT85143.1|[all:ADT85143.1;]	-	-	-	-	391623	Euryarchaeota	Thermococci	Euryarchaeota	Thermococci	Thermococcales	Thermococcaceae	Thermococcus	barophilus	strain=MP
GCA_000151205.2				100	0	0	1|EEB74405.1|[all:EEB74405.1;]	-	-	-	-	246969	Euryarchaeota	Thermococci	Euryarchaeota	Thermococci	Thermococcales	Thermococcaceae	Thermococcus	-	strain=AM4
GCA_000151225.1				100	0	0	1|EFC93188.1|[all:EFC93188.1;]	lcl|GG704759.1_rrna_2	EFC93211.1	EFC93207.1	EFC93210.1	521002	Euryarchaeota	Methanomada group	Euryarchaeota	Methanobacteria	Methanobacteriales	Methanobacteriaceae	Methanobrevibacter	smithii	strain=DSM 2374
GCA_000151245.1				100	0	0	1|EEE42065.1|[all:EEE42065.1;]	lcl|DS996912.1_rrna_3	EEE42042.1	EEE42046.1	EEE42043.1	483214	Euryarchaeota	Methanomada group	Euryarchaeota	Methanobacteria	Methanobacteriales	Methanobacteriaceae	Methanobrevibacter	smithii	strain=DSM 2375
GCA_000189555.1				99.07	0	0	1|ADX85315.1|[all:ADX85315.1;]	lcl|CP002425.1_rrna_30	-	-	-	930945	TACK group	Crenarchaeota	Crenarchaeota	Thermoprotei	Sulfolobales	Sulfolobaceae	Sulfolobus	islandicus	strain=REY15A
GCA_000204585.1				93.46	1.25	0	1|EGG41652.1|[all:EGG41652.1;]	lcl|CM001158.1_rrna_12	-	-	-	886738	TACK group	Thaumarchaeota	Thaumarchaeota	Nitrososphaeria	Nitrosopumilales	Nitrosopumilaceae	Nitrosarchaeum	limnium	strain=SFB1
GCA_000211475.1				100	0	0	1|AEC52895.1|[all:AEC52895.1;]	lcl|CP002670.1_rrna_20	-	-	-	342949	Euryarchaeota	Thermococci	Euryarchaeota	Thermococci	Thermococcales	Thermococcaceae	Pyrococcus	-	strain=NA2
GCA_000220175.2				96.26	0.93	0	1|EGP94566.1|[all:EGP94566.1;]	-	-	-	-	1001994	TACK group	Thaumarchaeota	Thaumarchaeota	Nitrososphaeria	Nitrosopumilales	Nitrosopumilaceae	Nitrosarchaeum	koreense	strain=MY1
GCA_000220645.1				100	0	0	1|AEK19436.1|[all:AEK19436.1;]	lcl|CP002913.1_rrna_7	AEK20582.1	AEK20578.1	AEK20581.1	1053692	Euryarchaeota	Methanomada group	Euryarchaeota	Methanococci	Methanococcales	Methanococcaceae	Methanococcus	maripaludis	strain=X1
GCA_000221185.1				100	0	0	1|AEK72778.1|[all:AEK72778.1;]	lcl|CP002920.1_rrna_37	-	-	-	1042877	Euryarchaeota	Thermococci	Euryarchaeota	Thermococci	Thermococcales	Thermococcaceae	Thermococcus	-	strain=4557
GCA_000223905.1				99.69	0	0	2|AEM57500.1|[all:AEM57500.1;AEM56524.1;]	lcl|CP002922.1_rrna_57	-	-	-	634497	Euryarchaeota	Stenosarchaea group	Euryarchaeota	Halobacteria	Halobacteriales	Haloarculaceae	Haloarcula	hispanica	strain=CGMCC 1.2049
GCA_000231015.3				99.07	0	0	1|AFL67251.1|[all:AFL67251.1;]	lcl|CP003321.1_rrna_29	-	-	-	768672	TACK group	Crenarchaeota	Crenarchaeota	Thermoprotei	Desulfurococcales	Desulfurococcaceae	Desulfurococcus	amylolyticus	strain=DSM 16532
GCA_000241145.2				95.33	7.71	50	1|EPA06775.1|[all:EPA06775.1;]	-	-	-	-	859192	TACK group	Thaumarchaeota	Thaumarchaeota	Nitrososphaeria	Nitrosopumilales	Nitrosopumilaceae	Nitrosarchaeum	limnium	strain=BG20
GCA_000253055.1				97.9	0	0	1|CCC82537.1|[all:CCC82537.1;]	-	-	-	-	768679	TACK group	Crenarchaeota	Crenarchaeota	Thermoprotei	Thermoproteales	Thermoproteaceae	Thermoproteus	tenax	strain=Kra 1
GCA_000263735.1				99.77	0	0	1|AFK22920.1|[all:AFK22920.1;]	lcl|CP003534.1_rrna_6	-	-	-	1183377	Euryarchaeota	Thermococci	Euryarchaeota	Thermococci	Thermococcales	Thermococcaceae	Pyrococcus	-	strain=ST04
GCA_000302455.1				100	0	0	1|EKF85316.1|[all:EKF85316.1;]	lcl|AMPO01000020.1_rrna_47	EKF85363.1	EKF85359.1	EKF85362.1	1204725	Euryarchaeota	Methanomada group	Euryarchaeota	Methanobacteria	Methanobacteriales	Methanobacteriaceae	Methanobacterium	formicicum	strain=DSM 3637
GCA_000317795.1				98.13	0.93	100	1|AFZ71063.1|[all:AFZ71063.1;]	lcl|CP003378.1_rrna_24	-	-	-	1056495	TACK group	Crenarchaeota	Crenarchaeota	Thermoprotei	Desulfurococcales	Acidilobaceae	Caldisphaera	lagunensis	strain=DSM 15908
GCA_000327505.1				99.07	0	0	1|AGB04799.1|[all:AGB04799.1;]	lcl|CP003168.1_rrna_42	-	-	-	673860	Euryarchaeota	Diaforarchaea group	Thermoplasmatota	Thermoplasmata	Acidiprofundales	Aciduliprofundaceae	Aciduliprofundum	-	strain=MAR08-339
GCA_000336835.1				100	0	0	1|ELZ64793.1|[all:ELZ64793.1;]	-	-	-	-	1227463	Euryarchaeota	Stenosarchaea group	Euryarchaeota	Halobacteria	Haloferacales	Haloferacaceae	Haloferax	-	strain=ATCC BAA-645
GCA_000336855.1				99.07	0	0	1|ELZ58912.1|[all:ELZ58912.1;]	-	-	-	-	1227464	Euryarchaeota	Stenosarchaea group	Euryarchaeota	Halobacteria	Haloferacales	Haloferacaceae	Haloferax	-	strain=ATCC BAA-646
GCA_000337055.1				100	0	0	1|ELZ52027.1|[all:ELZ52027.1;]	-	-	-	-	1227467	Euryarchaeota	Stenosarchaea group	Euryarchaeota	Halobacteria	Haloferacales	Halorubraceae	Halorubrum	distributum	strain=JCM 9100
GCA_000337255.1				100	0	0	1|ELY38205.1|[all:ELY38205.1;]	-	-	-	-	795797	Euryarchaeota	Stenosarchaea group	Euryarchaeota	Halobacteria	Halobacteriales	Halobacteriaceae	Halalkalicoccus	jeotgali	strain=B3
GCA_000337315.1				99.07	0	0	1|ELY26957.1|[all:ELY26957.1;]	-	-	-	-	309800	Euryarchaeota	Stenosarchaea group	Euryarchaeota	Halobacteria	Haloferacales	Haloferacaceae	Haloferax	volcanii	strain=DS2
GCA_000337655.1				99.07	0	0	1|ELY67697.1|[all:ELY67697.1;]	-	-	-	-	797304	Euryarchaeota	Stenosarchaea group	Euryarchaeota	Halobacteria	Natrialbales	Natrialbaceae	Natronobacterium	gregoryi	strain=SP2
GCA_000337875.1				99.22	0.93	0	1|ELY33577.1|[all:ELY33577.1;]	-	-	-	-	547559	Euryarchaeota	Stenosarchaea group	Euryarchaeota	Halobacteria	Natrialbales	Natrialbaceae	Natrialba	magadii	strain=MS-3
GCA_000338775.1				100	0	0	1|AGE72871.1|[all:AGE72871.1;]	lcl|CP002818.1_rrna_25	-	-	-	1028567	TACK group	Crenarchaeota	Crenarchaeota	Thermoprotei	Sulfolobales	Sulfolobaceae	Sulfolobus	acidocaldarius	strain=Ron12/I
GCA_000363885.1				89.25	0.93	0	1|ENN96156.1|[all:ENN96156.1;]	-	ENN96460.1	ENN96464.1	ENN96461.1	1069083	Euryarchaeota	Methanomada group	Euryarchaeota	Methanococci	Methanococcales	Methanocaldococcaceae	Methanotorris	villosus	strain=KIN24-T80
GCA_000364745.1				99.07	0	0	1|AGJ62688.1|[all:AGJ62688.1;]	lcl|CP003928.1_rrna_6	-	-	-	1241935	TACK group	Crenarchaeota	Crenarchaeota	Thermoprotei	Sulfolobales	Sulfolobaceae	Sulfolobus	islandicus	strain=LAL14/1
GCA_000508305.1				99.07	0	0	1|AHC51033.1|[all:AHC51033.1;]	lcl|CP006977.1_rrna_38	-	-	-	1435377	TACK group	Crenarchaeota	Crenarchaeota	Thermoprotei	Sulfolobales	Sulfolobaceae	Sulfolobus	acidocaldarius	strain=SUSAZ
GCA_000513435.1				53.66	0.47	0	1|CDK38863.1|[all:CDK38863.1;]	lcl|CBVY010000010.1_rrna_35	-	-	-	1173487	Euryarchaeota	Stenosarchaea group	Euryarchaeota	Halobacteria	Haloferacales	Halorubraceae	Halorubrum	-	strain=AJ67
GCA_000517445.1				97.2	0	0	1|AHF79448.1|[all:AHF79448.1;]	lcl|CP006965.1_rrna_27	-	-	-	582419	Euryarchaeota	Thermococci	Euryarchaeota	Thermococci	Thermococcales	Thermococcaceae	Thermococcus	paralvinellae	strain=ES1
GCA_000632495.1				94.39	0	0	1|EZQ04762.1|[all:EZQ04762.1;]	lcl|JFZT01000039.1_rrna_11	-	-	-	1160895	TACK group	Crenarchaeota	Crenarchaeota	Thermoprotei	Sulfolobales	Sulfolobaceae	Acidianus	copahuensis	strain=ALE1
GCA_000685635.1				99.07	0	0	1|AHZ22055.1|[all:AHZ22055.1;]	lcl|CP007551.1_rrna_30	-	-	-	523841	Euryarchaeota	Stenosarchaea group	Euryarchaeota	Halobacteria	Haloferacales	Haloferacaceae	Haloferax	mediterranei	strain=ATCC 33500
GCA_000734035.1				99.38	0	0	1|AIG97298.1|[all:AIG97298.1;]	lcl|CP006577.1_rrna_44	-	-	-	1344584	Euryarchaeota	Archaeoglobi	Euryarchaeota	Archaeoglobi	Archaeoglobales	Archaeoglobaceae	Archaeoglobus	fulgidus	strain=DSM 8774
GCA_000747605.1				98.13	0	0	1|AIM28375.1|[all:AIM28375.1;]	lcl|CP008822.1_rrna_26	-	-	-	43687	TACK group	Crenarchaeota	Crenarchaeota	Thermoprotei	Sulfolobales	Sulfolobaceae	Metallosphaera	sedula	strain=CuR1
GCA_000827835.1				99.07	0	0	2|AJF26466.1|[all:AJF26466.1;AJF24574.1;]	lcl|CP010529.1_rrna_5	-	-	-	1592728	Euryarchaeota	Stenosarchaea group	Euryarchaeota	Halobacteria	Halobacteriales	Haloarculaceae	Haloarcula	-	strain=CBA1115
GCA_000828535.1				100	0.93	0	1|BAP60864.1|[all:BAP60864.1;]	lcl|AP011526.1_rrna_8	BAP61906.1	BAP61902.1	BAP61905.1	637914	Euryarchaeota	Methanomada group	Euryarchaeota	Methanococci	Methanococcales	Methanococcaceae	Methanococcus	maripaludis	strain=KA1
GCA_000828555.1				100	0.93	100	1|BAP62826.1|[all:BAP62826.1;]	lcl|AP011528.1_rrna_8	BAP63757.1	BAP63753.1	BAP63756.1	637915	Euryarchaeota	Methanomada group	Euryarchaeota	Methanococci	Methanococcales	Methanococcaceae	Methanococcus	maripaludis	strain=OS7
GCA_000875775.1				96.73	1.87	0	1|AJM91397.1|[all:AJM91397.1;]	lcl|CP010868.1_rrna_29	-	-	-	1582439	TACK group	Thaumarchaeota	Thaumarchaeota	Nitrososphaeria	Nitrosopumilales	Nitrosopumilaceae	Nitrosopumilus	piranensis	strain=D3C
GCA_000956175.1				94.86	0.93	0	1|AJW69843.1|[all:AJW69843.1;]	lcl|CP011070.1_rrna_18	-	-	-	1580092	TACK group	Thaumarchaeota	Thaumarchaeota	Nitrososphaeria	Nitrosopumilales	Nitrosopumilaceae	Nitrosopumilus	adriaticus	strain=NF5
GCA_000968355.2				100	0	0	1|AKA74079.1|[all:AKA74079.1;]	lcl|CP011055.2_rrna_46	-	-	-	2287	TACK group	Crenarchaeota	Crenarchaeota	Thermoprotei	Sulfolobales	Sulfolobaceae	Saccharolobus	solfataricus	strain=SARC-B
GCA_000968395.2				100	0	0	1|AKA76776.1|[all:AKA76776.1;]	lcl|CP011056.2_rrna_46	-	-	-	2287	TACK group	Crenarchaeota	Crenarchaeota	Thermoprotei	Sulfolobales	Sulfolobaceae	Saccharolobus	solfataricus	strain=SARC-C
GCA_000968435.2				100	0	0	1|AKA79470.1|[all:AKA79470.1;]	lcl|CP011057.2_rrna_46	-	-	-	2287	TACK group	Crenarchaeota	Crenarchaeota	Thermoprotei	Sulfolobales	Sulfolobaceae	Saccharolobus	solfataricus	strain=SULA
GCA_000969885.1				100	0	0	1|AKB14087.1|[all:AKB14087.1;]	-	AKB13402.1	AKB13398.1	AKB13401.1	523844	Euryarchaeota	Stenosarchaea group	Euryarchaeota	Methanomicrobia	Methanosarcinales	Methanosarcinaceae	Methanosarcina	thermophila	strain=TM-1
GCA_000969945.1				100	0	0	1|AKB46733.1|[all:AKB46733.1;]	-	AKB49151.1	AKB49155.1	AKB49152.1	1434099	Euryarchaeota	Stenosarchaea group	Euryarchaeota	Methanomicrobia	Methanosarcinales	Methanosarcinaceae	Methanosarcina	-	strain=Kolksee
GCA_000969965.1				98.75	0	0	1|AKB17700.1|[all:AKB17700.1;]	-	AKB16955.1	AKB16951.1	AKB16954.1	1434103	Euryarchaeota	Stenosarchaea group	Euryarchaeota	Methanomicrobia	Methanosarcinales	Methanosarcinaceae	Methanosarcina	-	strain=WWM596
GCA_000969985.1				99.07	0	0	1|AKB50056.1|[all:AKB50056.1;]	-	AKB49358.1	AKB49354.1	AKB49357.1	1434109	Euryarchaeota	Stenosarchaea group	Euryarchaeota	Methanomicrobia	Methanosarcinales	Methanosarcinaceae	Methanosarcina	barkeri	strain=Wiesmoor
GCA_000970005.1				100	0	0	1|AKB21056.1|[all:AKB21056.1;]	-	AKB20360.1	AKB20356.1	AKB20359.1	1434102	Euryarchaeota	Stenosarchaea group	Euryarchaeota	Methanomicrobia	Methanosarcinales	Methanosarcinaceae	Methanosarcina	-	strain=WH1
GCA_000970025.1				99.07	0.47	0	1|AKB55765.1|[all:AKB55765.1;]	-	AKB53099.1	AKB53095.1	AKB53098.1	1434108	Euryarchaeota	Stenosarchaea group	Euryarchaeota	Methanomicrobia	Methanosarcinales	Methanosarcinaceae	Methanosarcina	barkeri	strain=MS
GCA_000970045.1				97.82	0	0	1|AKB24145.1|[all:AKB24145.1;]	-	AKB23569.1	AKB23565.1	AKB23568.1	1434100	Euryarchaeota	Stenosarchaea group	Euryarchaeota	Methanomicrobia	Methanosarcinales	Methanosarcinaceae	Methanosarcina	-	strain=MTP4
GCA_000970065.1				99.07	0	0	1|AKB59240.1|[all:AKB59240.1;]	-	AKB58795.1	AKB58799.1	AKB58796.1	1434106	Euryarchaeota	Stenosarchaea group	Euryarchaeota	Methanomicrobia	Methanosarcinales	Methanosarcinaceae	Methanosarcina	barkeri	strain=227
GCA_000970085.1				98.13	0.93	0	1|AKB29941.1|[all:AKB29941.1;]	-	AKB30557.1	AKB30553.1	AKB30556.1	1434120	Euryarchaeota	Stenosarchaea group	Euryarchaeota	Methanomicrobia	Methanosarcinales	Methanosarcinaceae	Methanosarcina	siciliae	strain=T4/M
GCA_000970145.1				98.75	0	0	1|AKB38200.1|[all:AKB38200.1;]	-	AKB38845.1	AKB38841.1	AKB38844.1	1434118	Euryarchaeota	Stenosarchaea group	Euryarchaeota	Methanomicrobia	Methanosarcinales	Methanosarcinaceae	Methanosarcina	siciliae	strain=C2J
GCA_000970165.1				100	0	0	1|AKB39614.1|[all:AKB39614.1;]	-	AKB39067.1	AKB39063.1	AKB39066.1	1434117	Euryarchaeota	Stenosarchaea group	Euryarchaeota	Methanomicrobia	Methanosarcinales	Methanosarcinaceae	Methanosarcina	mazei	strain=WWM610
GCA_000970185.1				99.69	0	0	1|AKB60584.1|[all:AKB60584.1;]	-	AKB60059.1	AKB60055.1	AKB60058.1	1434115	Euryarchaeota	Stenosarchaea group	Euryarchaeota	Methanomicrobia	Methanosarcinales	Methanosarcinaceae	Methanosarcina	mazei	strain=SarPi
GCA_000970205.1				100	0	0	1|AKB63815.1|[all:AKB63815.1;]	-	AKB63269.1	AKB63265.1	AKB63268.1	213585	Euryarchaeota	Stenosarchaea group	Euryarchaeota	Methanomicrobia	Methanosarcinales	Methanosarcinaceae	Methanosarcina	mazei	strain=S-6
GCA_000970225.1				100	0	0	1|AKB67149.1|[all:AKB67149.1;]	-	AKB66618.1	AKB66614.1	AKB66617.1	1434114	Euryarchaeota	Stenosarchaea group	Euryarchaeota	Methanomicrobia	Methanosarcinales	Methanosarcinaceae	Methanosarcina	mazei	strain=LYC
GCA_000970245.1				100	0	0	1|AKB70511.1|[all:AKB70511.1;]	-	AKB69962.1	AKB69958.1	AKB69961.1	1434113	Euryarchaeota	Stenosarchaea group	Euryarchaeota	Methanomicrobia	Methanosarcinales	Methanosarcinaceae	Methanosarcina	mazei	strain=C16
GCA_000970325.1				98.83	0	0	1|AKB85056.1|[all:AKB85056.1;]	-	AKB84612.1	AKB84616.1	AKB84613.1	1434104	Euryarchaeota	Stenosarchaea group	Euryarchaeota	Methanomicrobia	Methanosarcinales	Methanosarcinaceae	Methanococcoides	methylutens	strain=MM1
GCA_000978935.1				100	0	0	1|KKG45310.1|[all:KKG45310.1;]	lcl|JJPF01000020.1_rrna_45	KKG46903.1	KKG46899.1	KKG46902.1	2209	Euryarchaeota	Stenosarchaea group	Euryarchaeota	Methanomicrobia	Methanosarcinales	Methanosarcinaceae	Methanosarcina	mazei	strain=3.F.A.2.5
GCA_000978945.1				99.07	0	0	1|KKG29165.1|[all:KKG29165.1;]	lcl|JJPB01000086.1_rrna_15	KKG29722.1	KKG29718.1	KKG29721.1	2209	Euryarchaeota	Stenosarchaea group	Euryarchaeota	Methanomicrobia	Methanosarcinales	Methanosarcinaceae	Methanosarcina	mazei	strain=3.F.A.1A.3
GCA_000978955.1				99.71	0	0	1|KKG09068.1|[all:KKG09068.1;]	lcl|JJOU01000210.1_rrna_20	KKG12285.1	KKG12281.1	KKG12284.1	2209	Euryarchaeota	Stenosarchaea group	Euryarchaeota	Methanomicrobia	Methanosarcinales	Methanosarcinaceae	Methanosarcina	mazei	strain=2.F.T.2.6
GCA_000978965.1				100	0	0	1|KKG51169.1|[all:KKG51169.1;]	lcl|JJPI01000122.1_rrna_33	KKG56697.1	KKG56693.1	KKG56696.1	2209	Euryarchaeota	Stenosarchaea group	Euryarchaeota	Methanomicrobia	Methanosarcinales	Methanosarcinaceae	Methanosarcina	mazei	strain=3.F.T.1A.1
GCA_000979015.1				99.07	0	0	1|KKG70684.1|[all:KKG70684.1;]	lcl|JJPO01000082.1_rrna_52	KKG71159.1	KKG71155.1	KKG71158.1	2209	Euryarchaeota	Stenosarchaea group	Euryarchaeota	Methanomicrobia	Methanosarcinales	Methanosarcinaceae	Methanosarcina	mazei	strain=3.H.A.2.1
GCA_000979025.1				99.07	0	0	1|KKG88823.1|[all:KKG88823.1;]	lcl|JJPR01000027.1_rrna_8	KKG85196.1	KKG85192.1	KKG85195.1	2209	Euryarchaeota	Stenosarchaea group	Euryarchaeota	Methanomicrobia	Methanosarcinales	Methanosarcinaceae	Methanosarcina	mazei	strain=3.H.A.2.6
GCA_000979035.1				100	0	0	1|KKG95112.1|[all:KKG95112.1;]	lcl|JJPU01000171.1_rrna_36	KKH00295.1	KKH00291.1	KKH00294.1	2209	Euryarchaeota	Stenosarchaea group	Euryarchaeota	Methanomicrobia	Methanosarcinales	Methanosarcinaceae	Methanosarcina	mazei	strain=3.H.M.1B.1
GCA_000979045.1				100	0	0	1|KKG96543.1|[all:KKG96543.1;]	lcl|JJPW01000060.1_rrna_53	KKG99302.1	KKG99298.1	KKG99301.1	2209	Euryarchaeota	Stenosarchaea group	Euryarchaeota	Methanomicrobia	Methanosarcinales	Methanosarcinaceae	Methanosarcina	mazei	strain=3.H.M.1B.5
GCA_000979095.1				100	0	0	1|KKH10972.1|[all:KKH10972.1;]	lcl|JJPX01000115.1_rrna_7	KKH13924.1	KKH13920.1	KKH13923.1	2209	Euryarchaeota	Stenosarchaea group	Euryarchaeota	Methanomicrobia	Methanosarcinales	Methanosarcinaceae	Methanosarcina	mazei	strain=3.H.M.2.7
GCA_000979115.1				100	0	0	1|KKH23408.1|[all:KKH23408.1;]	lcl|JJQD01000069.1_rrna_2	KKH24864.1	KKH24860.1	KKH24863.1	2209	Euryarchaeota	Stenosarchaea group	Euryarchaeota	Methanomicrobia	Methanosarcinales	Methanosarcinaceae	Methanosarcina	mazei	strain=1.F.A.2.8
GCA_000979125.1				100	0	0	1|KKH24447.1|[all:KKH24447.1;]	lcl|JJQE01000135.1_rrna_8	KKH32764.1	KKH32760.1	KKH32763.1	2209	Euryarchaeota	Stenosarchaea group	Euryarchaeota	Methanomicrobia	Methanosarcinales	Methanosarcinaceae	Methanosarcina	mazei	strain=1.F.M.0.5
GCA_000979175.1				100	0	0	1|KKH38897.1|[all:KKH38897.1;]	lcl|JJQH01000086.1_rrna_19	KKH39631.1	KKH39627.1	KKH39630.1	2209	Euryarchaeota	Stenosarchaea group	Euryarchaeota	Methanomicrobia	Methanosarcinales	Methanosarcinaceae	Methanosarcina	mazei	strain=1.H.A.1A.3
GCA_000979185.1				99.07	0	0	1|KKH39089.1|[all:KKH39089.1;]	lcl|JJQI01000072.1_rrna_48	KKH36874.1	KKH36870.1	KKH36873.1	2209	Euryarchaeota	Stenosarchaea group	Euryarchaeota	Methanomicrobia	Methanosarcinales	Methanosarcinaceae	Methanosarcina	mazei	strain=1.H.A.1A.4
GCA_000979195.1				100	0	0	1|KKH59240.1|[all:KKH59240.1;]	lcl|JJQM01000044.1_rrna_67	KKH54165.1	KKH54161.1	KKH54164.1	2209	Euryarchaeota	Stenosarchaea group	Euryarchaeota	Methanomicrobia	Methanosarcinales	Methanosarcinaceae	Methanosarcina	mazei	strain=1.H.A.2.3
GCA_000979205.1				100	0	0	1|KKH58091.1|[all:KKH58091.1;]	lcl|JJQO01000083.1_rrna_66	KKH67631.1	KKH67627.1	KKH67630.1	2209	Euryarchaeota	Stenosarchaea group	Euryarchaeota	Methanomicrobia	Methanosarcinales	Methanosarcinaceae	Methanosarcina	mazei	strain=1.H.A.2.7
GCA_000979255.1				100	0	0	1|KKH73443.1|[all:KKH73443.1;]	lcl|JJQS01000110.1_rrna_20	KKH73015.1	KKH73011.1	KKH73014.1	2209	Euryarchaeota	Stenosarchaea group	Euryarchaeota	Methanomicrobia	Methanosarcinales	Methanosarcinaceae	Methanosarcina	mazei	strain=1.H.M.1A.2
GCA_000979265.1				100	0	0	1|KKH83035.1|[all:KKH83035.1;]	lcl|JJQU01000185.1_rrna_23	KKH82100.1	KKH82096.1	KKH82099.1	2209	Euryarchaeota	Stenosarchaea group	Euryarchaeota	Methanomicrobia	Methanosarcinales	Methanosarcinaceae	Methanosarcina	mazei	strain=1.H.M.2.1
GCA_000979275.1				99.07	0	0	1|KKH84930.1|[all:KKH84930.1;]	lcl|JJQV01000031.1_rrna_7	KKH85360.1	KKH85356.1	KKH85359.1	2209	Euryarchaeota	Stenosarchaea group	Euryarchaeota	Methanomicrobia	Methanosarcinales	Methanosarcinaceae	Methanosarcina	mazei	strain=1.H.M.2.2
GCA_000979295.1				98.75	1.4	0	1|KKH91771.1|[all:KKH91771.1;]	lcl|JJQY01000109.1_rrna_31	KKI00430.1	KKH98967.1	KKI00431.1	1483602	Euryarchaeota	Stenosarchaea group	Euryarchaeota	Methanomicrobia	Methanosarcinales	Methanosarcinaceae	Methanosarcina	-	strain=1.H.T.1A.1
GCA_000979335.1				99.07	0	0	1|KKG00663.1|[all:KKG00663.1;]	lcl|JJOR01000158.1_rrna_27	KKG09132.1	KKG09128.1	KKG09131.1	2209	Euryarchaeota	Stenosarchaea group	Euryarchaeota	Methanomicrobia	Methanosarcinales	Methanosarcinaceae	Methanosarcina	mazei	strain=2.F.A.2.3
GCA_000979345.1				100	0	0	1|KKG00573.1|[all:KKG00573.1;]	lcl|JJOS01000035.1_rrna_54	KKG04930.1	KKG04926.1	KKG04929.1	2209	Euryarchaeota	Stenosarchaea group	Euryarchaeota	Methanomicrobia	Methanosarcinales	Methanosarcinaceae	Methanosarcina	mazei	strain=2.F.A.2.4
GCA_000979375.1				99.07	0	0	1|KKG01669.1|[all:KKG01669.1;]	lcl|JJOT01000059.1_rrna_10	KKG02659.1	KKG02663.1	KKG02660.1	2209	Euryarchaeota	Stenosarchaea group	Euryarchaeota	Methanomicrobia	Methanosarcinales	Methanosarcinaceae	Methanosarcina	mazei	strain=2.F.T.0.2
GCA_000979385.1				98.75	0.93	0	1|KKG12173.1|[all:KKG12173.1;]	lcl|JJOV01000081.1_rrna_56	KKG08643.1	KKG08639.1	KKG08642.1	1483600	Euryarchaeota	Stenosarchaea group	Euryarchaeota	Methanomicrobia	Methanosarcinales	Methanosarcinaceae	Methanosarcina	-	strain=2.H.A.1B.4
GCA_000979425.1				99.07	1.4	0	1|KKG14357.1|[all:KKG14357.1;]	lcl|JJOX01000077.1_rrna_33	KKG14500.1	KKG14496.1	KKG14499.1	1483597	Euryarchaeota	Stenosarchaea group	Euryarchaeota	Methanomicrobia	Methanosarcinales	Methanosarcinaceae	Methanosarcina	-	strain=2.H.T.1A.3
GCA_000979455.1				99.07	1.4	0	1|KKG19847.1|[all:KKG19847.1;]	lcl|JJOY01000005.1_rrna_17	KKG24939.1	KKG24935.1	KKG24938.1	1483599	Euryarchaeota	Stenosarchaea group	Euryarchaeota	Methanomicrobia	Methanosarcinales	Methanosarcinaceae	Methanosarcina	-	strain=2.H.T.1A.6
GCA_000979495.1				100	0.93	0	1|KKG26809.1|[all:KKG26809.1;]	lcl|JJPA01000117.1_rrna_14	KKG26908.1	KKG26904.1	KKG26907.1	2209	Euryarchaeota	Stenosarchaea group	Euryarchaeota	Methanomicrobia	Methanosarcinales	Methanosarcinaceae	Methanosarcina	mazei	strain=3.F.A.1A.1
GCA_000979505.1				100	0	0	1|KKG34816.1|[all:KKG34816.1;]	lcl|JJPC01000039.1_rrna_19	KKG35127.1	KKG35123.1	KKG35126.1	2209	Euryarchaeota	Stenosarchaea group	Euryarchaeota	Methanomicrobia	Methanosarcinales	Methanosarcinaceae	Methanosarcina	mazei	strain=3.F.A.1B.1
GCA_000979515.1				99.07	0	0	1|KKG45850.1|[all:KKG45850.1;]	lcl|JJPD01000038.1_rrna_15	KKG44131.1	KKG44127.1	KKG44130.1	2209	Euryarchaeota	Stenosarchaea group	Euryarchaeota	Methanomicrobia	Methanosarcinales	Methanosarcinaceae	Methanosarcina	mazei	strain=3.F.A.2.12
GCA_000979555.1				99.07	0	0	1|KKG47194.1|[all:KKG47194.1;]	lcl|JJPE01000007.1_rrna_33	KKG45275.1	KKG45271.1	KKG45274.1	2209	Euryarchaeota	Stenosarchaea group	Euryarchaeota	Methanomicrobia	Methanosarcinales	Methanosarcinaceae	Methanosarcina	mazei	strain=3.F.A.2.3
GCA_000979575.1				99.07	0	0	1|KKG50336.1|[all:KKG50336.1;]	lcl|JJPG01000008.1_rrna_37	KKG53133.1	KKG53129.1	KKG53132.1	2209	Euryarchaeota	Stenosarchaea group	Euryarchaeota	Methanomicrobia	Methanosarcinales	Methanosarcinaceae	Methanosarcina	mazei	strain=3.F.A.2.6
GCA_000979585.1				98.13	0	0	1|KKG55616.1|[all:KKG55616.1;]	lcl|JJPH01000042.1_rrna_6	KKG54177.1	KKG54173.1	KKG54176.1	2209	Euryarchaeota	Stenosarchaea group	Euryarchaeota	Methanomicrobia	Methanosarcinales	Methanosarcinaceae	Methanosarcina	mazei	strain=3.F.A.2.7
GCA_000979635.1				100	0	0	1|KKG58946.1|[all:KKG58946.1;]	lcl|JJPK01000117.1_rrna_32	KKG61643.1	KKG61639.1	KKG61642.1	2209	Euryarchaeota	Stenosarchaea group	Euryarchaeota	Methanomicrobia	Methanosarcinales	Methanosarcinaceae	Methanosarcina	mazei	strain=3.F.T.1A.4
GCA_000979655.1				99.07	0	0	1|KKG78881.1|[all:KKG78881.1;]	lcl|JJPM01000158.1_rrna_5	KKG70782.1	KKG70786.1	KKG70783.1	2209	Euryarchaeota	Stenosarchaea group	Euryarchaeota	Methanomicrobia	Methanosarcinales	Methanosarcinaceae	Methanosarcina	mazei	strain=3.H.A.1A.1
GCA_000979665.1				100	0	0	1|KKG63962.1|[all:KKG63962.1;]	lcl|JJPL01000080.1_rrna_56	KKG61523.1	KKG61519.1	KKG61522.1	2209	Euryarchaeota	Stenosarchaea group	Euryarchaeota	Methanomicrobia	Methanosarcinales	Methanosarcinaceae	Methanosarcina	mazei	strain=3.F.T.2.1
GCA_000979675.1				100	0	0	1|KKG71292.1|[all:KKG71292.1;]	lcl|JJPN01000086.1_rrna_52	KKG67311.1	KKG67307.1	KKG67310.1	2209	Euryarchaeota	Stenosarchaea group	Euryarchaeota	Methanomicrobia	Methanosarcinales	Methanosarcinaceae	Methanosarcina	mazei	strain=3.H.A.1A.2
GCA_000979685.1				100	0	0	1|KKG76903.1|[all:KKG76903.1;]	lcl|JJPP01000052.1_rrna_35	KKG81000.1	KKG80996.1	KKG80999.1	2209	Euryarchaeota	Stenosarchaea group	Euryarchaeota	Methanomicrobia	Methanosarcinales	Methanosarcinaceae	Methanosarcina	mazei	strain=3.H.A.2.4
GCA_000979735.1				99.07	0	0	1|KKG82211.1|[all:KKG82211.1;]	lcl|JJPQ01000035.1_rrna_59	KKG85282.1	KKG85278.1	KKG85281.1	2209	Euryarchaeota	Stenosarchaea group	Euryarchaeota	Methanomicrobia	Methanosarcinales	Methanosarcinaceae	Methanosarcina	mazei	strain=3.H.A.2.5
GCA_000979745.1				99.53	0	0	1|KKG90902.1|[all:KKG90902.1;]	lcl|JJPS01000163.1_rrna_51	KKG90640.1	KKG90636.1	KKG90639.1	2209	Euryarchaeota	Stenosarchaea group	Euryarchaeota	Methanomicrobia	Methanosarcinales	Methanosarcinaceae	Methanosarcina	mazei	strain=3.H.A.2.8
GCA_000979755.1				100	0	0	1|KKG91077.1|[all:KKG91077.1;]	lcl|JJPT01000103.1_rrna_36	KKG90190.1	KKG90186.1	KKG90189.1	2209	Euryarchaeota	Stenosarchaea group	Euryarchaeota	Methanomicrobia	Methanosarcinales	Methanosarcinaceae	Methanosarcina	mazei	strain=3.H.M.1A.1
GCA_000979765.1				100	0	0	1|KKH01433.1|[all:KKH01433.1;]	lcl|JJPV01000005.1_rrna_6	KKH02412.1	KKH02408.1	KKH02411.1	2209	Euryarchaeota	Stenosarchaea group	Euryarchaeota	Methanomicrobia	Methanosarcinales	Methanosarcinaceae	Methanosarcina	mazei	strain=3.H.M.1B.2
GCA_000979815.1				99.07	0	0	1|KKH10340.1|[all:KKH10340.1;]	lcl|JJPY01000102.1_rrna_42	KKH12264.1	KKH12260.1	KKH12263.1	2209	Euryarchaeota	Stenosarchaea group	Euryarchaeota	Methanomicrobia	Methanosarcinales	Methanosarcinaceae	Methanosarcina	mazei	strain=3.H.T.1A.1
GCA_000979825.1				100	0	0	1|KKH07999.1|[all:KKH07999.1;]	lcl|JJPZ01000153.1_rrna_6	KKH05437.1	KKH05441.1	KKH05438.1	2209	Euryarchaeota	Stenosarchaea group	Euryarchaeota	Methanomicrobia	Methanosarcinales	Methanosarcinaceae	Methanosarcina	mazei	strain=3.H.T.1A.2
GCA_000979845.1				100	0	0	1|KKH17111.1|[all:KKH17111.1;]	lcl|JJQB01000120.1_rrna_41	KKH16978.1	KKH16982.1	KKH16979.1	2209	Euryarchaeota	Stenosarchaea group	Euryarchaeota	Methanomicrobia	Methanosarcinales	Methanosarcinaceae	Methanosarcina	mazei	strain=1.F.A.1B.3
GCA_000979855.1				100	0.93	0	1|KKH22135.1|[all:KKH22135.1;]	lcl|JJQC01000077.1_rrna_36	KKH21679.1	KKH21675.1	KKH21678.1	2209	Euryarchaeota	Stenosarchaea group	Euryarchaeota	Methanomicrobia	Methanosarcinales	Methanosarcinaceae	Methanosarcina	mazei	strain=1.F.A.1B.4
GCA_000979895.1				100	0	0	1|KKH27787.1|[all:KKH27787.1;]	lcl|JJQF01000044.1_rrna_38	KKH33871.1	KKH33867.1	KKH33870.1	2209	Euryarchaeota	Stenosarchaea group	Euryarchaeota	Methanomicrobia	Methanosarcinales	Methanosarcinaceae	Methanosarcina	mazei	strain=1.H.A.0.1
GCA_000979915.1				100	0	0	1|KKH34294.1|[all:KKH34294.1;]	lcl|JJQG01000148.1_rrna_38	KKH38327.1	KKH38323.1	KKH38326.1	2209	Euryarchaeota	Stenosarchaea group	Euryarchaeota	Methanomicrobia	Methanosarcinales	Methanosarcinaceae	Methanosarcina	mazei	strain=1.H.A.1A.1
GCA_000979925.1				100	0.93	0	1|KKH48284.1|[all:KKH48284.1;]	lcl|JJQJ01000192.1_rrna_8	KKH45043.1	KKH45039.1	KKH45042.1	2209	Euryarchaeota	Stenosarchaea group	Euryarchaeota	Methanomicrobia	Methanosarcinales	Methanosarcinaceae	Methanosarcina	mazei	strain=1.H.A.1A.6
GCA_000979935.1				100	0	0	1|KKH47652.1|[all:KKH47652.1;]	lcl|JJQK01000253.1_rrna_34	KKH53563.1	KKH53559.1	KKH53562.1	2209	Euryarchaeota	Stenosarchaea group	Euryarchaeota	Methanomicrobia	Methanosarcinales	Methanosarcinaceae	Methanosarcina	mazei	strain=1.H.A.2.1
GCA_000979975.1				98.75	0.93	0	1|KKH50234.1|[all:KKH50234.1;]	lcl|JJQL01000019.1_rrna_58	KKH49356.1	KKH49360.1	KKH49357.1	1483601	Euryarchaeota	Stenosarchaea group	Euryarchaeota	Methanomicrobia	Methanosarcinales	Methanosarcinaceae	Methanosarcina	-	strain=1.H.A.2.2
GCA_000979995.1				100	0	0	1|KKH54538.1|[all:KKH54538.1;]	lcl|JJQN01000126.1_rrna_7	KKH62729.1	KKH62725.1	KKH62728.1	2209	Euryarchaeota	Stenosarchaea group	Euryarchaeota	Methanomicrobia	Methanosarcinales	Methanosarcinaceae	Methanosarcina	mazei	strain=1.H.A.2.6
GCA_000980005.1				99.07	0	0	1|KKH64983.1|[all:KKH64983.1;]	lcl|JJQP01000023.1_rrna_22	KKH63259.1	KKH63255.1	KKH63258.1	2209	Euryarchaeota	Stenosarchaea group	Euryarchaeota	Methanomicrobia	Methanosarcinales	Methanosarcinaceae	Methanosarcina	mazei	strain=1.H.A.2.8
GCA_000980025.1				99.07	0	0	1|KKH65289.1|[all:KKH65289.1;]	lcl|JJQQ01000124.1_rrna_7	KKH68122.1	KKH68118.1	KKH68121.1	2209	Euryarchaeota	Stenosarchaea group	Euryarchaeota	Methanomicrobia	Methanosarcinales	Methanosarcinaceae	Methanosarcina	mazei	strain=1.H.M.0.1
GCA_000980055.1				100	0	0	1|KKH76721.1|[all:KKH76721.1;]	lcl|JJQR01000151.1_rrna_37	KKH72101.1	KKH72097.1	KKH72100.1	2209	Euryarchaeota	Stenosarchaea group	Euryarchaeota	Methanomicrobia	Methanosarcinales	Methanosarcinaceae	Methanosarcina	mazei	strain=1.H.M.1A.1
GCA_000980075.1				100	0	0	1|KKH86677.1|[all:KKH86677.1;]	lcl|JJQW01000011.1_rrna_10	KKH91309.1	KKH91305.1	KKH91308.1	2209	Euryarchaeota	Stenosarchaea group	Euryarchaeota	Methanomicrobia	Methanosarcinales	Methanosarcinaceae	Methanosarcina	mazei	strain=1.H.M.2.3
GCA_000980085.1				100	0	0	1|KKH78082.1|[all:KKH78082.1;]	lcl|JJQT01000164.1_rrna_49	KKH76062.1	KKH76058.1	KKH76061.1	2209	Euryarchaeota	Stenosarchaea group	Euryarchaeota	Methanomicrobia	Methanosarcinales	Methanosarcinaceae	Methanosarcina	mazei	strain=1.H.M.1A.3
GCA_000980105.1				99.07	0	0	1|KKH96312.1|[all:KKH96312.1;]	lcl|JJQX01000091.1_rrna_12	KKH90701.1	KKH90697.1	KKH90700.1	2209	Euryarchaeota	Stenosarchaea group	Euryarchaeota	Methanomicrobia	Methanosarcinales	Methanosarcinaceae	Methanosarcina	mazei	strain=1.H.M.2.4
GCA_000980135.1				100	0	0	1|KKH97681.1|[all:KKH97681.1;]	lcl|JJQZ01000122.1_rrna_56	KKH92177.1	KKH92173.1	KKH92176.1	2209	Euryarchaeota	Stenosarchaea group	Euryarchaeota	Methanomicrobia	Methanosarcinales	Methanosarcinaceae	Methanosarcina	mazei	strain=1.H.T.2.1
GCA_000980155.1				99.07	0	0	1|KKI01207.1|[all:KKI01207.1;]	lcl|JJRA01000097.1_rrna_38	KKI06430.1	KKI06426.1	KKI06429.1	2209	Euryarchaeota	Stenosarchaea group	Euryarchaeota	Methanomicrobia	Methanosarcinales	Methanosarcinaceae	Methanosarcina	mazei	strain=1.H.T.2.3
GCA_000980175.1				99.07	0	0	1|KKI05091.1|[all:KKI05091.1;]	lcl|JJRB01000027.1_rrna_5	KKI05469.1	KKI05465.1	KKI05468.1	2209	Euryarchaeota	Stenosarchaea group	Euryarchaeota	Methanomicrobia	Methanosarcinales	Methanosarcinaceae	Methanosarcina	mazei	strain=1.H.T.2.5
GCA_000993805.1				84.66	0	0	1|AKG39457.1|[all:AKG39457.1;]	lcl|CP009961.1_rrna_43	-	-	-	1550241	TACK group	Crenarchaeota	Crenarchaeota	Thermoprotei	Thermoproteales	Thermofilaceae	Thermofilum	uzonense	strain=1807-2
GCA_001027005.1				100	0	0	1|AKJ39900.1|[all:AKJ39900.1;]	lcl|CP008746.1_rrna_41	AKJ39604.1	AKJ39608.1	AKJ39605.1	796385	Euryarchaeota	Stenosarchaea group	Euryarchaeota	Methanomicrobia	Methanosarcinales	Methanosarcinaceae	Methanosarcina	barkeri	strain=CM1
GCA_001189275.1				99.07	0.31	0	1|AKT33740.1|[all:AKT33740.1;]	lcl|CP012158.1_rrna_4	-	-	-	1227555	TACK group	Crenarchaeota	Crenarchaeota	Thermoprotei	Thermoproteales	Thermoproteaceae	Pyrobaculum	-	strain=WP30
GCA_001266655.1				97.35	0	0	1|AKV75166.1|[all:AKV75166.1;]	lcl|CP012172.1_rrna_26	-	-	-	43687	TACK group	Crenarchaeota	Crenarchaeota	Thermoprotei	Sulfolobales	Sulfolobaceae	Metallosphaera	sedula	strain=ARS50-1
GCA_001266675.1				97.35	0	0	1|AKV77402.1|[all:AKV77402.1;]	lcl|CP012173.1_rrna_26	-	-	-	43687	TACK group	Crenarchaeota	Crenarchaeota	Thermoprotei	Sulfolobales	Sulfolobaceae	Metallosphaera	sedula	strain=ARS50-2
GCA_001266695.1				97.35	0	0	1|AKV79654.1|[all:AKV79654.1;]	lcl|CP012174.1_rrna_26	-	-	-	43687	TACK group	Crenarchaeota	Crenarchaeota	Thermoprotei	Sulfolobales	Sulfolobaceae	Metallosphaera	sedula	strain=ARS120-1
GCA_001266715.1				97.35	0	0	1|AKV81899.1|[all:AKV81899.1;]	lcl|CP012175.1_rrna_26	-	-	-	43687	TACK group	Crenarchaeota	Crenarchaeota	Thermoprotei	Sulfolobales	Sulfolobaceae	Metallosphaera	sedula	strain=ARS120-2
GCA_001266735.1				97.66	0	0	1|AKV84135.1|[all:AKV84135.1;]	lcl|CP012176.1_rrna_26	-	-	-	43687	TACK group	Crenarchaeota	Crenarchaeota	Thermoprotei	Sulfolobales	Sulfolobaceae	Metallosphaera	sedula	strain=SARC-M1
GCA_001305655.1				100	0	0	1|ALG81585.1|[all:ALG81585.1;]	lcl|CP011564.1_rrna_48	-	-	-	1604004	Euryarchaeota	Stenosarchaea group	Euryarchaeota	Halobacteria	Halobacteriales	Halobacteriaceae	Halanaeroarchaeum	sulfurireducens	strain=M27-SA2
GCA_001317345.1				100	0	0	1|KPU62550.1|[all:KPU62550.1;]	lcl|JXCG01000001.1_rrna_4	-	-	-	1591054	Euryarchaeota	Thermococci	Euryarchaeota	Thermococci	Thermococcales	Thermococcaceae	Thermococcus	-	strain=EP1
GCA_001418715.1				90.02	0	0	1|KQH81668.1|[all:KQH81668.1;]	lcl|LIXN01000002.1_rrna_5	-	-	-	277988	Euryarchaeota	Thermococci	Euryarchaeota	Thermococci	Thermococcales	Thermococcaceae	Thermococcus	thioreducens	strain=DSM 14981
GCA_001481595.1				97.66	0	0	1|ALU29049.1|[all:ALU29049.1;]	-	-	-	-	2285	TACK group	Crenarchaeota	Crenarchaeota	Thermoprotei	Sulfolobales	Sulfolobaceae	Sulfolobus	acidocaldarius	strain=GG12-C01-09
GCA_001481635.1				100	0	0	1|ALU31774.1|[all:ALU31774.1;]	lcl|CP013695.1_rrna_9	-	-	-	2285	TACK group	Crenarchaeota	Crenarchaeota	Thermoprotei	Sulfolobales	Sulfolobaceae	Sulfolobus	acidocaldarius	strain=NG05B_CO5_07
GCA_001484195.1				96.69	0	0	1|KUH34180.1|[all:KUH34180.1;]	lcl|LLYW01000043.1_rrna_42	-	-	-	227598	Euryarchaeota	Thermococci	Euryarchaeota	Thermococci	Thermococcales	Thermococcaceae	Thermococcus	celericrescens	strain=DSM 17994
GCA_001484685.1				100	1.87	0	1|ALV62458.1|[all:ALV62458.1;]	lcl|CP012200.1_rrna_2	-	-	-	1674923	Euryarchaeota	Thermococci	Euryarchaeota	Thermococci	Thermococcales	Thermococcaceae	Thermococcus	-	strain=2319x1
GCA_001647155.1				100	0	0	2|KZX48184.1|[all:KZX48184.1;KZX49376.1;]	lcl|LRHL01000028.1_rrna_27	-	-	-	1622207	Euryarchaeota	Stenosarchaea group	Euryarchaeota	Halobacteria	Halobacteriales	Haloarculaceae	Haloarcula	-	strain=K1
GCA_001719125.1				94.39	0	0	1|AOL15745.1|[all:AOL15745.1;]	lcl|CP017006.1_rrna_4	-	-	-	1891280	TACK group	Crenarchaeota	Crenarchaeota	Thermoprotei	Sulfolobales	Sulfolobaceae	Sulfolobus	-	strain=A20
GCA_001729285.1				99.07	0.93	0	1|OEC85792.1|[all:OEC85792.1;]	lcl|LZPM01000037.1_rrna_31	OEC87512.1	OEC87509.1	OEC87526.1	1860100	Euryarchaeota	Methanomada group	Euryarchaeota	Methanobacteria	Methanobacteriales	Methanobacteriaceae	Methanobacterium	-	strain=A39
GCA_001729375.1				99.07	0.47	0	1|OED09850.1|[all:OED09850.1;]	-	OEC89516.1	OEC89512.1	OEC89515.1	1860098	Euryarchaeota	Stenosarchaea group	Euryarchaeota	Methanomicrobia	Methanosarcinales	Methanosarcinaceae	Methanosarcina	-	strain=A14
GCA_001729385.1				96.91	0	0	1|OEC93799.1|[all:OEC93799.1;]	-	OEC93856.1	OEC93782.1	OEC93779.1	1860099	Euryarchaeota	Methanomada group	Euryarchaeota	Methanobacteria	Methanobacteriales	Methanobacteriaceae	Methanobrevibacter	-	strain=A27
GCA_001729395.1				96.19	0.93	0	1|OEC93430.1|[all:OEC93430.1;]	-	OEC89643.1	OEC89646.1	OEC89644.1	1860157	Euryarchaeota	Methanomada group	Euryarchaeota	Methanobacteria	Methanobacteriales	Methanobacteriaceae	Methanosphaera	-	strain=A6
GCA_001729455.1				98.13	0	0	1|OED05612.1|[all:OED05612.1;]	lcl|MAIE01000002.1_rrna_1	OED05634.1	OED05630.1	OED05633.1	1860156	Euryarchaeota	Methanomada group	Euryarchaeota	Methanobacteria	Methanobacteriales	Methanobacteriaceae	Methanobrevibacter	-	strain=A54
GCA_001886955.1				99.07	0	0	1|APE95899.1|[all:APE95899.1;]	lcl|CP016804.1_rrna_5	-	-	-	1873524	Euryarchaeota	Stenosarchaea group	Euryarchaeota	Halobacteria	Halobacteriales	Halobacteriaceae	Halodesulfurarchaeum	formicicum	strain=HSR6
GCA_001888095.1				96.42	0.93	0	1|OJH50418.1|[all:OJH50418.1;]	-	OJH50125.1	OJH50129.1	OJH50126.1	523843	Euryarchaeota	Stenosarchaea group	Euryarchaeota	Methanomicrobia	Methanosarcinales	Methanosarcinaceae	Methanohalophilus	portucalensis	strain=FDF-1
GCA_002078205.2				98.13	8.1	46.15	1|PLC64000.1|[all:PLC64000.1;]	-	-	-	-	1650660	TACK group	Crenarchaeota	Crenarchaeota	Thermoprotei	Thermoproteales	Thermoproteaceae	Vulcanisaeta	-	strain=EB80
GCA_002116695.1				97.2	0.93	0	1|ARM76006.1|[all:ARM76006.1;]	lcl|CP020477.1_rrna_46	-	-	-	282676	TACK group	Crenarchaeota	Crenarchaeota	Thermoprotei	Sulfolobales	Sulfolobaceae	Acidianus	manzaensis	strain=YN-25
GCA_002135005.1				95.04	20.43	91.67	1|OTF11456.1|[all:OTF11456.1;]	-	-	-	-	1855863	Euryarchaeota	Stenosarchaea group	Euryarchaeota	Halobacteria	Haloferacales	Halorubraceae	Halorubrum	-	strain=SD612
GCA_002135045.1				99.07	0	0	1|OTE99502.1|[all:OTE99502.1;]	-	-	-	-	1855873	Euryarchaeota	Stenosarchaea group	Euryarchaeota	Halobacteria	Haloferacales	Halorubraceae	Halorubrum	-	strain=SD683
GCA_002197185.1				100	0	0	1|ASA77029.1|[all:ASA77029.1;]	lcl|CP021848.1_rrna_39	-	-	-	2008440	Euryarchaeota	Thermococci	Euryarchaeota	Thermococci	Thermococcales	Thermococcaceae	Thermococcus	-	strain=5-4
GCA_002214485.1				100	0	0	1|ASJ06641.1|[all:ASJ06641.1;]	lcl|CP015102.1_rrna_9	-	-	-	71998	Euryarchaeota	Thermococci	Euryarchaeota	Thermococci	Thermococcales	Thermococcaceae	Thermococcus	pacificus	strain=P-4
GCA_002214525.1				100	0	0	1|ASJ09985.1|[all:ASJ09985.1;]	lcl|CP015104.1_rrna_34	-	-	-	122420	Euryarchaeota	Thermococci	Euryarchaeota	Thermococci	Thermococcales	Thermococcaceae	Thermococcus	-	strain=P6
GCA_002214545.1				99.07	0	0	1|ASJ11925.1|[all:ASJ11925.1;]	lcl|CP015105.1_rrna_47	-	-	-	277988	Euryarchaeota	Thermococci	Euryarchaeota	Thermococci	Thermococcales	Thermococcaceae	Thermococcus	thioreducens	strain=OGL-20P
GCA_002214605.1				99.07	0	0	1|ASJ16968.1|[all:ASJ16968.1;]	lcl|CP015193.1_rrna_8	-	-	-	54262	Euryarchaeota	Thermococci	Euryarchaeota	Thermococci	Thermococcales	Thermococcaceae	Pyrococcus	chitonophagus	strain=GC74
GCA_002252725.1				98.6	0	0	1|OYR59873.1|[all:OYR59873.1;]	lcl|NHOW01000058.1_rrna_54	-	-	-	337243	Euryarchaeota	Stenosarchaea group	Euryarchaeota	Halobacteria	Haloferacales	Halorubraceae	Halorubrum	ezzemoulense	strain=LD3
GCA_002252735.1				99.69	7.94	90	1|OYR85755.1|[all:OYR85755.1;]	lcl|NHOV01000128.1_rrna_49	-	-	-	337243	Euryarchaeota	Stenosarchaea group	Euryarchaeota	Halobacteria	Haloferacales	Halorubraceae	Halorubrum	ezzemoulense	strain=LG1
GCA_002252755.1				97.2	0	0	1|OYR47119.1|[all:OYR47119.1;]	lcl|NHOY01000092.1_rrna_47	-	-	-	1480728	Euryarchaeota	Stenosarchaea group	Euryarchaeota	Halobacteria	Haloferacales	Halorubraceae	Halorubrum	-	strain=Hd13
GCA_002252805.1				97.66	0	0	1|OYR62620.1|[all:OYR62620.1;]	lcl|NHOZ01000130.1_rrna_22	-	-	-	337243	Euryarchaeota	Stenosarchaea group	Euryarchaeota	Halobacteria	Haloferacales	Halorubraceae	Halorubrum	ezzemoulense	strain=Ga36
GCA_002252815.1				94.24	0	0	1|OYR65110.1|[all:OYR65110.1;]	lcl|NHPA01000061.1_rrna_13	-	-	-	337243	Euryarchaeota	Stenosarchaea group	Euryarchaeota	Halobacteria	Haloferacales	Halorubraceae	Halorubrum	ezzemoulense	strain=Ga2p
GCA_002252835.1				96.26	0	0	1|OYR70662.1|[all:OYR70662.1;]	lcl|NHPB01000034.1_rrna_44	-	-	-	337243	Euryarchaeota	Stenosarchaea group	Euryarchaeota	Halobacteria	Haloferacales	Halorubraceae	Halorubrum	ezzemoulense	strain=G37
GCA_002252865.1				60.75	0	0	1|OYR76868.1|[all:OYR76868.1;]	lcl|NHPC01000010.1_rrna_15	-	-	-	337243	Euryarchaeota	Stenosarchaea group	Euryarchaeota	Halobacteria	Haloferacales	Halorubraceae	Halorubrum	ezzemoulense	strain=Fb21
GCA_002252895.1				99.53	0	0	1|OYR48687.1|[all:OYR48687.1;]	lcl|NHPE01000078.1_rrna_36	-	-	-	1383843	Euryarchaeota	Stenosarchaea group	Euryarchaeota	Halobacteria	Haloferacales	Halorubraceae	Halorubrum	-	strain=Eb13
GCA_002252925.1				97.2	0	0	1|OYR43889.1|[all:OYR43889.1;]	lcl|NHPF01000033.1_rrna_7	-	-	-	1383841	Euryarchaeota	Stenosarchaea group	Euryarchaeota	Halobacteria	Haloferacales	Halorubraceae	Halorubrum	-	strain=Ea8
GCA_002252965.1				98.13	0	0	1|OYR48748.1|[all:OYR48748.1;]	lcl|NHPG01000066.1_rrna_47	-	-	-	1480718	Euryarchaeota	Stenosarchaea group	Euryarchaeota	Halobacteria	Haloferacales	Halorubraceae	Halorubrum	-	strain=Ea1
GCA_002727095.1				100	0	0	1|PHQ42382.1|[all:PHQ42382.1;]	lcl|NHNZ01000104.1_rrna_30	-	-	-	1383842	Euryarchaeota	Stenosarchaea group	Euryarchaeota	Halobacteria	Haloferacales	Halorubraceae	Halorubrum	-	strain=C191
GCA_002727105.1				77.34	1.87	50	1|PHQ45984.1|[all:PHQ45984.1;]	lcl|NHOB01000808.1_rrna_7	-	-	-	1483399	Euryarchaeota	Stenosarchaea group	Euryarchaeota	Halobacteria	Haloferacales	Halorubraceae	Halorubrum	-	strain=C3
GCA_002813085.1				100	0	0	1|ATZ60247.1|[all:ATZ60247.1;]	lcl|CP017803.1_rrna_7	ATZ60226.1	ATZ60229.1	ATZ60227.1	2173	Euryarchaeota	Methanomada group	Euryarchaeota	Methanobacteria	Methanobacteriales	Methanobacteriaceae	Methanobrevibacter	smithii	strain=KB11
GCA_002813675.1				100	0	0	1|AUB57443.1|[all:AUB57443.1;]	lcl|CP017767.1_rrna_7	AUB57398.1	AUB57402.1	AUB57399.1	1911685	Euryarchaeota	Methanomada group	Euryarchaeota	Methanobacteria	Methanobacteriales	Methanobacteriaceae	Methanobacterium	-	strain=MZ-A1
GCA_002855455.1				100	0	0	1|PLK19556.1|[all:PLK19556.1;]	lcl|PKKI01000104.1_rrna_4	-	-	-	797304	Euryarchaeota	Stenosarchaea group	Euryarchaeota	Halobacteria	Natrialbales	Natrialbaceae	Natronobacterium	gregoryi	strain=SP2
GCA_002945325.1				100	0	0	1|AVB75700.1|[all:AVB75700.1;]	lcl|CP026606.1_rrna_27	AVB76658.1	AVB76662.1	AVB76659.1	39152	Euryarchaeota	Methanomada group	Euryarchaeota	Methanococci	Methanococcales	Methanococcaceae	Methanococcus	maripaludis	strain=DSM 2067
GCA_002952775.1				100	0.93	0	1|AUX07873.1|[all:AUX07873.1;]	lcl|CP025066.1_rrna_47	-	-	-	2055893	Euryarchaeota	Stenosarchaea group	Euryarchaeota	Halobacteria	Haloferacales	unclassified Haloferacales	Halalkaliarchaeum	desulfuricum	strain=AArc-Sl
GCA_003149675.1				98.13	0.93	0	1|PWL08489.1|[all:PWL08489.1;]	lcl|LWMS01000034.1_rrna_37	-	-	-	1077256	Euryarchaeota	Methanomada group	Euryarchaeota	Methanobacteria	Methanobacteriales	Methanobacteriaceae	Methanosphaera	cuniculi	strain=DSM 4103
GCA_003175215.1				95.33	0.93	0	1|GBH34906.1|[all:GBH34906.1;]	lcl|BGKI01000007.1_rrna_26	-	-	-	718286	TACK group	Thaumarchaeota	Thaumarchaeota	Nitrososphaeria	Nitrosopumilales	Nitrosopumilaceae	Nitrosopumilus	-	strain=NM25
GCA_003201765.1				96.26	0	0	1|AWR97361.1|[all:AWR97361.1;]	lcl|CP029288.1_rrna_46	-	-	-	619593	TACK group	Crenarchaeota	Crenarchaeota	Thermoprotei	Sulfolobales	Sulfolobaceae	Acidianus	sulfidivorans	strain=JP7
GCA_003265405.1				98.13	0.93	0	1|RAP03646.1|[all:RAP03646.1;]	lcl|NGJK01000104.1_rrna_1	RAP03596.1	RAP03593.1	RAP03595.1	2317	Euryarchaeota	Methanomada group	Euryarchaeota	Methanobacteria	Methanobacteriales	Methanobacteriaceae	Methanosphaera	stadtmanae	strain=PA5
GCA_003336245.1				100	0	0	2|RCU46135.1|[all:RCU46135.1;RCU44335.1;]	lcl|QPHM01000001.1_rrna_33	-	-	-	1126245	Euryarchaeota	Stenosarchaea group	Euryarchaeota	Halobacteria	Haloferacales	Haloferacaceae	Haloplanus	salinus	strain=JCM 18368
GCA_003342695.1				100	0	0	1|AXG06694.1|[all:AXG06694.1;]	lcl|CP031150.1_rrna_4	-	-	-	1547899	Euryarchaeota	Stenosarchaea group	Euryarchaeota	Halobacteria	Haloferacales	Haloferacaceae	Haloplanus	-	strain=CBA1113
GCA_003382985.1				100	0	0	1|RDZ43475.1|[all:RDZ43475.1;]	lcl|PSYU01000010.1_rrna_56	-	-	-	2077201	Euryarchaeota	Stenosarchaea group	Euryarchaeota	Halobacteria	Haloferacales	Haloferacaceae	Haloferax	-	strain=Atlit-19N
GCA_003383005.1				100	0.93	0	1|RDZ37352.1|[all:RDZ37352.1;]	lcl|PSYT01000007.1_rrna_55	-	-	-	2077200	Euryarchaeota	Stenosarchaea group	Euryarchaeota	Halobacteria	Haloferacales	Haloferacaceae	Haloferax	-	strain=Atlit-24N
GCA_003383015.1				85.98	0	0	1|RDZ32962.1|[all:RDZ32962.1;]	lcl|QEQI01000009.1_rrna_47	-	-	-	2077198	Euryarchaeota	Stenosarchaea group	Euryarchaeota	Halobacteria	Haloferacales	Haloferacaceae	Haloferax	-	strain=Atlit-48N
GCA_003383025.1				100	0.31	0	1|RDZ54836.1|[all:RDZ54836.1;]	lcl|PSYY01000022.1_rrna_56	-	-	-	2077206	Euryarchaeota	Stenosarchaea group	Euryarchaeota	Halobacteria	Haloferacales	Haloferacaceae	Haloferax	-	strain=Atlit-4N
GCA_003383065.1				100	1.01	50	1|RDZ41149.1|[all:RDZ41149.1;]	lcl|PSYS01000008.1_rrna_55	-	-	-	2077199	Euryarchaeota	Stenosarchaea group	Euryarchaeota	Halobacteria	Haloferacales	Haloferacaceae	Haloferax	-	strain=Atlit-47N
GCA_003383085.1				100	0	0	1|RDZ46627.1|[all:RDZ46627.1;]	lcl|PSYV01000009.1_rrna_53	-	-	-	2077202	Euryarchaeota	Stenosarchaea group	Euryarchaeota	Halobacteria	Haloferacales	Haloferacaceae	Haloferax	-	strain=Atlit-16N
GCA_003383095.1				100	0	0	1|RDZ65401.1|[all:RDZ65401.1;]	lcl|PSYW01000011.1_rrna_55	-	-	-	2077203	Euryarchaeota	Stenosarchaea group	Euryarchaeota	Halobacteria	Haloferacales	Haloferacaceae	Haloferax	-	strain=Atlit-12N
GCA_003383195.1				100	2.8	0	1|REA05526.1|[all:REA05526.1;]	lcl|QEQJ01000011.1_rrna_61	-	-	-	2077205	Euryarchaeota	Stenosarchaea group	Euryarchaeota	Halobacteria	Haloferacales	Haloferacaceae	Haloferax	-	strain=Atlit-6N
GCA_003400025.1				85.66	0	0	1|RFA97467.1|[all:RFA97467.1;]	lcl|NMUE01000028.1_rrna_18	-	-	-	13773	TACK group	Crenarchaeota	Crenarchaeota	Thermoprotei	Thermoproteales	Thermoproteaceae	Pyrobaculum	aerophilum	strain=YKB31
GCA_003400145.1				92.24	0	0	1|RFA98379.1|[all:RFA98379.1;]	-	-	-	-	13773	TACK group	Crenarchaeota	Crenarchaeota	Thermoprotei	Thermoproteales	Thermoproteaceae	Pyrobaculum	aerophilum	strain=YKB32
GCA_003430825.1				100	0	0	1|AXR77905.1|[all:AXR77905.1;]	lcl|CP024047.1_rrna_6	-	-	-	2044521	Euryarchaeota	Stenosarchaea group	Euryarchaeota	Halobacteria	Natrialbales	Natrialbaceae	Natronolimnobius	sulfurireducens	strain=AArc1
GCA_003584625.1				100	0.93	0	1|BAW31907.1|[all:BAW31907.1;]	lcl|AP017647.1_rrna_6	BAW31874.1	BAW31878.1	BAW31875.1	1898379	Euryarchaeota	Methanomada group	Euryarchaeota	Methanobacteria	Methanobacteriales	Methanobacteriaceae	Methanothermobacter	-	strain=MT-2
GCA_003586325.1				100	0.93	0	1|RDZ60460.1|[all:RDZ60460.1;]	lcl|PSYX01000017.1_rrna_53	-	-	-	2077204	Euryarchaeota	Stenosarchaea group	Euryarchaeota	Halobacteria	Haloferacales	Haloferacaceae	Haloferax	-	strain=Atlit-10N
GCA_003605575.1				100	0.93	0	1|RJX43719.1|[all:RJX43719.1;]	lcl|QKNY01000017.1_rrna_7	-	-	-	2216978	Euryarchaeota	Stenosarchaea group	Euryarchaeota	Halobacteria	Haloferacales	Halorubraceae	Halonotius	-	strain=F13-13
GCA_003634715.1				100	0	0	2|RKS83639.1|[all:RKS83639.1;RKS82993.1;]	lcl|RBWW01000002.1_rrna_58	-	-	-	182779	Euryarchaeota	Stenosarchaea group	Euryarchaeota	Halobacteria	Halobacteriales	Haloarculaceae	Haloarcula	quadrata	strain=DSM 11927
GCA_003665865.1				100	0.93	0	1|RLM38148.1|[all:RLM38148.1;]	lcl|QPLO01000006.1_rrna_55	-	-	-	2282134	Euryarchaeota	Stenosarchaea group	Euryarchaeota	Halobacteria	Haloferacales	Haloferacaceae	Haloferax	-	strain=Atlit-109R
GCA_003665885.1				100	0	0	2|RLM38989.1|[all:RLM38989.1;RLM37006.1;]	-	-	-	-	2282135	Euryarchaeota	Stenosarchaea group	Euryarchaeota	Halobacteria	Halobacteriales	Haloarculaceae	Haloarcula	-	strain=Atlit-120R
GCA_003665905.1				100	1.01	0	1|RLM46091.1|[all:RLM46091.1;]	lcl|QPLP01000008.1_rrna_55	-	-	-	2282133	Euryarchaeota	Stenosarchaea group	Euryarchaeota	Halobacteria	Haloferacales	Haloferacaceae	Haloferax	-	strain=Atlit-105R
GCA_003665925.1				100	3.5	16.67	2|RLM87840.1|[all:RLM87840.1;RLM88563.1;]	lcl|QXIJ01000032.1_rrna_53	-	-	-	2282131	Euryarchaeota	Stenosarchaea group	Euryarchaeota	Halobacteria	Haloferacales	Haloferacaceae	Halobellus	-	strain=Atlit-38R
GCA_003665935.1				100	5.75	0	2|RLM57583.1|[all:RLM57583.1;RLM53813.1;]	lcl|QPLR01000011.1_rrna_52	-	-	-	2282130	Euryarchaeota	Stenosarchaea group	Euryarchaeota	Halobacteria	Haloferacales	Haloferacaceae	Halobellus	-	strain=Atlit-31R
GCA_003665955.1				100	0.47	0	1|RLM51679.1|[all:RLM51679.1;]	lcl|QPLS01000018.1_rrna_56	-	-	-	2282129	Euryarchaeota	Stenosarchaea group	Euryarchaeota	Halobacteria	Haloferacales	Halorubraceae	Halorubrum	-	strain=Atlit-28R
GCA_003665985.1				100	1.87	0	2|RLM46933.1|[all:RLM46933.1;RLM44605.1;]	-	-	-	-	2282132	Euryarchaeota	Stenosarchaea group	Euryarchaeota	Halobacteria	Halobacteriales	Haloarculaceae	Haloarcula	-	strain=Atlit-47R
GCA_003666005.1				100	22.74	96.55	1|RLM63597.1|[all:RLM63597.1;]	lcl|QPLU01000011.1_rrna_61	-	-	-	2282127	Euryarchaeota	Stenosarchaea group	Euryarchaeota	Halobacteria	Haloferacales	Halorubraceae	Halorubrum	-	strain=Atlit-9R
GCA_003666015.1				100	1.87	50	1|RLM75893.1|[all:RLM75893.1;]	lcl|QPLT01000035.1_rrna_55	-	-	-	2282128	Euryarchaeota	Stenosarchaea group	Euryarchaeota	Halobacteria	Haloferacales	Halorubraceae	Halorubrum	-	strain=Atlit-26R
GCA_003666025.1				100	0	0	1|RLM77072.1|[all:RLM77072.1;]	lcl|QPLV01000010.1_rrna_55	-	-	-	2282126	Euryarchaeota	Stenosarchaea group	Euryarchaeota	Halobacteria	Haloferacales	Halorubraceae	Halorubrum	-	strain=Atlit-8R
GCA_003666065.1				100	0.93	0	2|RLM88793.1|[all:RLM88793.1;RLN01492.1;]	-	-	-	-	2282125	Euryarchaeota	Stenosarchaea group	Euryarchaeota	Halobacteria	Halobacteriales	Haloarculaceae	Haloarcula	-	strain=Atlit-7R
GCA_003721175.1				99.07	0	0	3|RNH90419.1|[all:RNH90419.1;RNH88682.1;RNH88872.1;]	lcl|RIZB01000001.1_rrna_14	-	-	-	1853682	Euryarchaeota	Stenosarchaea group	Euryarchaeota	Halobacteria	Halobacteriales	Halobacteriaceae	Halarchaeum	-	strain=CBA1220
GCA_003721435.1				100	0	0	1|RNH96755.1|[all:RNH96755.1;]	lcl|RIZC01000006.1_rrna_65	-	-	-	1853699	Euryarchaeota	Stenosarchaea group	Euryarchaeota	Halobacteria	Haloferacales	Halorubraceae	Halorubrum	-	strain=CBA1229
GCA_003722055.1				100	0.93	0	1|RNI08919.1|[all:RNI08919.1;]	lcl|RJJG01000002.1_rrna_18	RNI11064.1	RNI11090.1	RNI11065.1	2177	Euryarchaeota	Stenosarchaea group	Euryarchaeota	Methanomicrobia	Methanosarcinales	Methanosarcinaceae	Methanohalophilus	halophilus	strain=DSM 3094
GCA_003722115.1				100	0.93	0	1|RNI11155.1|[all:RNI11155.1;]	lcl|RJJH01000016.1_rrna_47	RNI13091.1	RNI13087.1	RNI13090.1	523843	Euryarchaeota	Stenosarchaea group	Euryarchaeota	Methanomicrobia	Methanosarcinales	Methanosarcinaceae	Methanohalophilus	portucalensis	strain=DSM 7471
GCA_003722155.1				100	1.87	0	1|RNI08640.1|[all:RNI08640.1;]	lcl|RJJF01000011.1_rrna_15	RNI08166.1	RNI08162.1	RNI08165.1	51203	Euryarchaeota	Stenosarchaea group	Euryarchaeota	Methanomicrobia	Methanosarcinales	Methanosarcinaceae	Methanohalophilus	euhalobius	strain=DSM 10369
GCA_003814835.1				99.07	0	0	1|RPF52639.1|[all:RPF52639.1;]	lcl|RKRG01000006.1_rrna_42	RPF52616.1	RPF52620.1	RPF52617.1	1122229	Euryarchaeota	Methanomada group	Euryarchaeota	Methanobacteria	Methanobacteriales	Methanobacteriaceae	Methanobrevibacter	gottschalkii	strain=DSM 11977
GCA_003841465.1				100	2.8	0	2|RQH00101.1|[all:RQH00101.1;RQH00078.1;]	lcl|REFZ01000044.1_rrna_49	-	-	-	1679083	Euryarchaeota	Stenosarchaea group	Euryarchaeota	Halobacteria	Natrialbales	Natrialbaceae	Natrarchaeobius	chitinivorans	strain=AArcht7
GCA_003852095.1				99.07	0	0	1|AZF81634.1|[all:AZF81634.1;]	lcl|CP033240.1_rrna_46	-	-	-	2287	TACK group	Crenarchaeota	Crenarchaeota	Thermoprotei	Sulfolobales	Sulfolobaceae	Saccharolobus	solfataricus	strain=SARC-O
GCA_003852115.1				100	0	0	1|AZF84210.1|[all:AZF84210.1;]	lcl|CP033241.1_rrna_45	-	-	-	2287	TACK group	Crenarchaeota	Crenarchaeota	Thermoprotei	Sulfolobales	Sulfolobaceae	Saccharolobus	solfataricus	strain=SUL120
GCA_003852135.1				100	0	0	1|AZF68558.1|[all:AZF68558.1;]	lcl|CP033235.1_rrna_46	-	-	-	2287	TACK group	Crenarchaeota	Crenarchaeota	Thermoprotei	Sulfolobales	Sulfolobaceae	Saccharolobus	solfataricus	strain=SULG
GCA_003852155.1				99.07	0	0	1|AZF76421.1|[all:AZF76421.1;]	lcl|CP033238.1_rrna_46	-	-	-	2287	TACK group	Crenarchaeota	Crenarchaeota	Thermoprotei	Sulfolobales	Sulfolobaceae	Saccharolobus	solfataricus	strain=SULM
GCA_003852175.1				99.07	0	0	1|AZF79029.1|[all:AZF79029.1;]	lcl|CP033239.1_rrna_46	-	-	-	2287	TACK group	Crenarchaeota	Crenarchaeota	Thermoprotei	Sulfolobales	Sulfolobaceae	Saccharolobus	solfataricus	strain=SARC-N
GCA_003852195.1				100	0	0	1|AZF71178.1|[all:AZF71178.1;]	lcl|CP033236.1_rrna_46	-	-	-	2287	TACK group	Crenarchaeota	Crenarchaeota	Thermoprotei	Sulfolobales	Sulfolobaceae	Saccharolobus	solfataricus	strain=SARC-H
GCA_003852215.1				100	0	0	1|AZF73798.1|[all:AZF73798.1;]	lcl|CP033237.1_rrna_46	-	-	-	2287	TACK group	Crenarchaeota	Crenarchaeota	Thermoprotei	Sulfolobales	Sulfolobaceae	Saccharolobus	solfataricus	strain=SARC-I
GCA_003856835.1				100	0	0	1|AZH25113.1|[all:AZH25113.1;]	lcl|CP034145.1_rrna_47	-	-	-	660522	Euryarchaeota	Stenosarchaea group	Euryarchaeota	Halobacteria	Haloferacales	Haloferacaceae	Haloplanus	aerogenes	strain=JCM 16430
GCA_003948265.1				93.39	4.67	0	1|RSN68862.1|[all:RSN68862.1;]	lcl|RCOR01000018.1_rrna_20	-	-	-	498846	TACK group	Candidatus Korarchaeota	Korarchaeota	-	-	-	Candidatus Korarchaeum	cryptofilum	strain=WS
GCA_003967175.1				94.63	0.07	0	1|BBD71763.1|[all:BBD71763.1;]	lcl|AP018553.1_rrna_26	-	-	-	1670455	TACK group	Crenarchaeota	Crenarchaeota	Thermoprotei	Sulfolobales	Sulfolobaceae	Sulfodiicoccus	acidiphilus	strain=HS-1
GCA_003990725.1				100	0	0	1|AZQ14368.1|[all:AZQ14368.1;]	lcl|CP030064.1_rrna_32	-	-	-	634157	Euryarchaeota	Stenosarchaea group	Euryarchaeota	Halobacteria	Haloferacales	Halorubraceae	Halorubrum	-	strain=PV6
GCA_004099695.1				100	0	0	1|RXA19667.1|[all:RXA19667.1;]	lcl|SCHL01000043.1_rrna_33	RXA19765.1	RXA19769.1	RXA19766.1	2507075	Euryarchaeota	Stenosarchaea group	Euryarchaeota	Methanomicrobia	Methanosarcinales	Methanosarcinaceae	Methanosarcina	-	strain=MSH10X1
GCA_004104135.1				96.42	1.87	0	1|RXG35059.1|[all:RXG35059.1;]	-	RXG34233.1	RXG34229.1	RXG34232.1	2491675	Euryarchaeota	Stenosarchaea group	Euryarchaeota	Methanomicrobia	Methanosarcinales	Methanosarcinaceae	Methanohalophilus	-	strain=WG1-DM
GCA_004114375.1				98.78	0	0	1|QAU11884.1|[all:QAU11884.1;]	lcl|CP034692.1_rrna_44	-	-	-	2497325	Euryarchaeota	Stenosarchaea group	Euryarchaeota	Halobacteria	Haloferacales	Halorubraceae	Halorubrum	-	strain=BOL3-1
GCA_004118325.1				99.07	1.87	0	1|RXK48410.1|[all:RXK48410.1;]	-	-	-	-	2479928	Euryarchaeota	Stenosarchaea group	Euryarchaeota	Halobacteria	Halobacteriales	Haloarculaceae	Halorientalis	-	strain=F13-25
GCA_004126515.1				100	0	0	1|QAY19954.1|[all:QAY19954.1;]	lcl|CP034940.1_rrna_43	-	-	-	337243	Euryarchaeota	Stenosarchaea group	Euryarchaeota	Halobacteria	Haloferacales	Halorubraceae	Halorubrum	ezzemoulense	strain=Fb21
GCA_004150395.1				98.13	0	0	1|RYJ08522.1|[all:RYJ08522.1;]	lcl|RZHH01000002.1_rrna_42	-	-	-	60847	Euryarchaeota	Stenosarchaea group	Euryarchaeota	Halobacteria	Haloferacales	Haloferacaceae	Halogeometricum	borinquense	strain=N11
GCA_004209855.1				100	0	0	1|RZH67705.1|[all:RZH67705.1;]	lcl|SHMR01000001.1_rrna_21	-	-	-	222984	Euryarchaeota	Stenosarchaea group	Euryarchaeota	Halobacteria	Natrialbales	Natrialbaceae	Natrinema	altunense	strain=4.1R
GCA_004217335.1				99.07	1.87	50	2|RZV10286.1|[all:RZV08435.1;RZV10286.1;]	lcl|SHMP01000004.1_rrna_40	-	-	-	392421	Euryarchaeota	Stenosarchaea group	Euryarchaeota	Halobacteria	Natrialbales	Natrialbaceae	Haloterrigena	hispanica	strain=DSM 18328
GCA_004323575.1				98.13	1.4	50	1|GBF08756.1|[all:GBF08756.1;]	-	-	-	-	56636	TACK group	Crenarchaeota	Crenarchaeota	Thermoprotei	Desulfurococcales	Acidilobaceae	Aeropyrum	pernix	strain=YK1-12-2013
GCA_004340645.1				100	1.87	0	1|TCL11299.1|[all:TCL11299.1;]	lcl|SMMS01000001.1_rrna_38	TCL11413.1	TCL11409.1	TCL11412.1	51203	Euryarchaeota	Stenosarchaea group	Euryarchaeota	Methanomicrobia	Methanosarcinales	Methanosarcinaceae	Methanohalophilus	euhalobius	strain=WG1_MB
GCA_004745425.1				100	1.87	0	1|TGC07914.1|[all:TGC07914.1;]	lcl|PGGK01000028.1_rrna_29	TGC11494.1	TGC11491.1	TGC11493.1	2052935	Euryarchaeota	Stenosarchaea group	Euryarchaeota	Methanomicrobia	Methanosarcinales	Methanosarcinaceae	Methanolobus	-	strain=SY-01
GCA_004799605.1				100	0	0	1|QCC44229.1|[all:QCC44229.1;]	lcl|CP038631.1_rrna_2	-	-	-	2242	Euryarchaeota	Stenosarchaea group	Euryarchaeota	Halobacteria	Halobacteriales	Halobacteriaceae	Halobacterium	salinarum	strain=91-R6
GCA_004799625.1				99.69	22.43	100	2|QCC61263.1|[all:QCC60355.1;QCC61263.1;]	lcl|CP031304.1_rrna_74	-	-	-	413811	Euryarchaeota	Stenosarchaea group	Euryarchaeota	Halobacteria	Natrialbales	Natrialbaceae	Haloterrigena	jeotgali	strain=A29
GCA_004799645.1				100	13.08	100	2|QCC55176.1|[all:QCC55176.1;QCC57007.1;]	lcl|CP031309.1_rrna_81	-	-	-	61858	Euryarchaeota	Stenosarchaea group	Euryarchaeota	Halobacteria	Natrialbales	Natrialbaceae	Natronorubrum	bangense	strain=JCM 10635
GCA_004799685.1				99.69	0.93	0	2|QCC49149.1|[all:QCC49149.1;QCC47482.1;]	lcl|CP031311.1_rrna_6	-	-	-	699433	Euryarchaeota	Stenosarchaea group	Euryarchaeota	Halobacteria	Haloferacales	Haloferacaceae	Halobellus	limi	strain=CGMCC 1.10331
GCA_004803735.1				98.13	0	0	2|QCD66588.1|[all:QCD66588.1;QCD64638.1;]	lcl|CP039375.1_rrna_44	-	-	-	57705	Euryarchaeota	Stenosarchaea group	Euryarchaeota	Halobacteria	Halobacteriales	Haloarculaceae	Halomicrobium	mukohataei	strain=JP60
GCA_005222525.1				99.07	0	0	1|QCO30255.1|[all:QCO30255.1;]	lcl|CP031156.1_rrna_39	-	-	-	47304	TACK group	Crenarchaeota	Crenarchaeota	Thermoprotei	Sulfolobales	Sulfolobaceae	Metallosphaera	prunae	strain=Ron 12/II
GCA_005310945.1				100	0	0	2|QCP93004.1|[all:QCP93004.1;QCP90992.1;]	lcl|CP039138.1_rrna_41	-	-	-	272569	Euryarchaeota	Stenosarchaea group	Euryarchaeota	Halobacteria	Halobacteriales	Haloarculaceae	Haloarcula	marismortui	strain=ATCC 43049
GCA_005406125.1				100	0	0	2|GCF14714.1|[all:GCF14714.1;GCF12821.1;]	-	-	-	-	2509225	Euryarchaeota	Stenosarchaea group	Euryarchaeota	Halobacteria	Halobacteriales	Haloarculaceae	Haloarcula	-	strain=MD130-1
GCA_005406325.1				100	0	0	1|QCQ75071.1|[all:QCQ75071.1;]	lcl|CP039139.1_rrna_44	-	-	-	523841	Euryarchaeota	Stenosarchaea group	Euryarchaeota	Halobacteria	Haloferacales	Haloferacaceae	Haloferax	mediterranei	strain=ATCC 33500
GCA_005435015.1				100	0.93	100	1|TKX71477.1|[all:TKX71477.1;]	lcl|SGXU01000062.1_rrna_44	-	-	-	1537267	Euryarchaeota	Stenosarchaea group	Euryarchaeota	Halobacteria	Haloferacales	Halorubraceae	Halorubrum	-	strain=SP9
GCA_005435025.1				100	0	0	1|TKX39072.1|[all:TKX39072.1;]	lcl|SGTX01000040.1_rrna_46	-	-	-	2518116	Euryarchaeota	Stenosarchaea group	Euryarchaeota	Halobacteria	Haloferacales	Halorubraceae	Halorubrum	-	strain=CGM4_25_10-8A
GCA_005435035.1				100	0	0	1|TKX43798.1|[all:TKX43798.1;]	lcl|SGTV01000065.1_rrna_57	-	-	-	2518117	Euryarchaeota	Stenosarchaea group	Euryarchaeota	Halobacteria	Haloferacales	Halorubraceae	Halorubrum	-	strain=SD690R
GCA_005435045.1				97.2	6.69	92.31	1|TKX86621.1|[all:TKX86621.1;]	-	-	-	-	2518118	Euryarchaeota	Stenosarchaea group	Euryarchaeota	Halobacteria	Haloferacales	Halorubraceae	Halorubrum	-	strain=SS5
GCA_005435055.1				100	1.47	66.67	1|TKX59050.1|[all:TKX59050.1;]	-	-	-	-	2518119	Euryarchaeota	Stenosarchaea group	Euryarchaeota	Halobacteria	Haloferacales	Halorubraceae	Halorubrum	-	strain=SS7
GCA_005435095.1				99.07	0	0	1|TKX35735.1|[all:TKX35735.1;]	lcl|SGTY01000036.1_rrna_33	-	-	-	2518115	Euryarchaeota	Stenosarchaea group	Euryarchaeota	Halobacteria	Haloferacales	Halorubraceae	Halorubrum	-	strain=CGM5_25_10-8B
GCA_005435115.1				100	0	0	1|TKX41558.1|[all:TKX41558.1;]	lcl|SGTZ01000023.1_rrna_29	-	-	-	1855872	Euryarchaeota	Stenosarchaea group	Euryarchaeota	Halobacteria	Haloferacales	Halorubraceae	Halorubrum	-	strain=ARQ200
GCA_005435135.1				100	0	0	1|TKX60845.1|[all:TKX60845.1;]	lcl|SGUA01000030.1_rrna_31	-	-	-	2518114	Euryarchaeota	Stenosarchaea group	Euryarchaeota	Halobacteria	Haloferacales	Halorubraceae	Halorubrum	-	strain=ASP1
GCA_005435165.1				100	1.01	0	1|TKX73124.1|[all:TKX73124.1;]	lcl|SGUC01000066.1_rrna_53	-	-	-	2518112	Euryarchaeota	Stenosarchaea group	Euryarchaeota	Halobacteria	Haloferacales	Halorubraceae	Halorubrum	-	strain=GN11_10-6_MGM
GCA_005435175.1				100	0	0	1|TKX71795.1|[all:TKX71795.1;]	lcl|SGUD01000011.1_rrna_4	-	-	-	2518111	Euryarchaeota	Stenosarchaea group	Euryarchaeota	Halobacteria	Haloferacales	Halorubraceae	Halorubrum	-	strain=GN11GM_10-3_MGM
GCA_005435185.1				100	88.01	69.85	1|TKX82400.1|[all:TKX82400.1;]	lcl|SGTW01000167.1_rrna_13	-	-	-	1419722	Euryarchaeota	Stenosarchaea group	Euryarchaeota	Halobacteria	Haloferacales	Halorubraceae	Halorubrum	-	strain=SD626R
GCA_005435195.1				100	0.47	100	1|TKX55739.1|[all:TKX55739.1;]	lcl|SGTU01000041.1_rrna_39	-	-	-	1537265	Euryarchaeota	Stenosarchaea group	Euryarchaeota	Halobacteria	Haloferacales	Halorubraceae	Halorubrum	-	strain=SP3
GCA_005435225.1				100	0	0	1|TKX49165.1|[all:TKX49165.1;]	lcl|SGXX01000030.1_rrna_37	-	-	-	1855858	Euryarchaeota	Stenosarchaea group	Euryarchaeota	Halobacteria	Haloferacales	Halorubraceae	Halorubrum	-	strain=ASP121
GCA_005435235.1				100	0	0	1|TKX64398.1|[all:TKX64398.1;]	lcl|SGUB01000055.1_rrna_54	-	-	-	2518113	Euryarchaeota	Stenosarchaea group	Euryarchaeota	Halobacteria	Haloferacales	Halorubraceae	Halorubrum	-	strain=GN12_10-3_MGM
GCA_005485005.1				100	0	0	1|QCR16222.1|[all:QCR16222.1;]	lcl|CP029709.1_rrna_56	QCR17087.1	QCR17091.1	QCR17088.1	2209	Euryarchaeota	Stenosarchaea group	Euryarchaeota	Methanomicrobia	Methanosarcinales	Methanosarcinaceae	Methanosarcina	mazei	strain=JL01
GCA_005576615.1				100	0.93	0	1|QCS42379.1|[all:QCS42379.1;]	lcl|CP040330.1_rrna_50	-	-	-	88724	Euryarchaeota	Stenosarchaea group	Euryarchaeota	Halobacteria	Natrialbales	Natrialbaceae	Natrinema	versiforme	strain=BOL5-4
GCA_005890195.1				100	0.93	0	1|QCW02258.1|[all:QCW02258.1;]	lcl|CP040637.1_rrna_48	-	-	-	69527	Euryarchaeota	Stenosarchaea group	Euryarchaeota	Halobacteria	Natrialbales	Natrialbaceae	Natrinema	pallidum	strain=BOL6-1
GCA_006274605.1				99.53	0	0	1|QDA30863.1|[all:QDA30863.1;]	lcl|CP040846.1_rrna_49	-	-	-	2586643	Euryarchaeota	Thermococci	Euryarchaeota	Thermococci	Thermococcales	Thermococcaceae	Thermococcus	-	strain=IOH1
GCA_006543045.1				100	0.93	0	1|THE63554.1|[all:THE63554.1;]	lcl|RBZW01000075.1_rrna_25	-	-	-	2419781	Euryarchaeota	Stenosarchaea group	Euryarchaeota	Halobacteria	Natrialbales	Natrialbaceae	Natronolimnobius	-	strain=XQ-INN 246
GCA_006546655.1				100	1.87	0	1|TQD23453.1|[all:TQD23453.1;]	lcl|VIAQ01000019.1_rrna_39	TQD25321.1	TQD25325.1	TQD25322.1	38026	Euryarchaeota	Stenosarchaea group	Euryarchaeota	Methanomicrobia	Methanosarcinales	Methanosarcinaceae	Methanolobus	vulcani	strain=B1d
GCA_006740685.1				97.2	1.87	0	1|QDI88998.1|[all:QDI88998.1;]	lcl|CP035425.1_rrna_46	-	-	-	2508726	TACK group	Thaumarchaeota	Thaumarchaeota	Nitrososphaeria	Nitrosopumilales	Nitrosopumilaceae	Nitrosopumilus	-	strain=SW
GCA_007050045.1				89.8	10.42	0	1|TRM78306.1|[all:TRM78306.1;]	-	-	-	-	2200880	TACK group	Crenarchaeota	Crenarchaeota	Thermoprotei	Sulfolobales	Sulfolobaceae	Sulfolobus	-	strain=A20-N-F8
GCA_007050065.1				71.03	9.5	0	1|TRM82819.1|[all:TRM82819.1;]	lcl|QFVX01000001.1_rrna_24	-	-	-	2200881	TACK group	Crenarchaeota	Crenarchaeota	Thermoprotei	Sulfolobales	Sulfolobaceae	Sulfolobus	-	strain=A20-N-F6
GCA_007050085.1				86.81	0.93	0	1|TRM77081.1|[all:TRM77081.1;]	-	-	-	-	2200883	TACK group	Crenarchaeota	Crenarchaeota	Thermoprotei	Sulfolobales	Sulfolobaceae	Sulfolobus	-	strain=B5
GCA_007050095.1				60.44	1.87	0	1|TRM81706.1|[all:TRM81706.1;]	-	-	-	-	2200882	TACK group	Crenarchaeota	Crenarchaeota	Thermoprotei	Sulfolobales	Sulfolobaceae	Sulfolobus	-	strain=D5
GCA_007050175.1				82.24	0.93	0	1|TRM88073.1|[all:TRM88073.1;]	-	-	-	-	2200885	TACK group	Crenarchaeota	Crenarchaeota	Thermoprotei	Sulfolobales	Sulfolobaceae	Sulfolobus	-	strain=C3
GCA_007421925.1				100	0	0	2|TSD14042.1|[all:TSD14042.1;TSD13349.1;]	lcl|QMDX01000006.1_rrna_56	-	-	-	2234134	Euryarchaeota	Stenosarchaea group	Euryarchaeota	Halobacteria	Halobacteriales	Haloarculaceae	Natronomonas	-	strain=F16-60
GCA_007714225.1				98.13	0.93	100	1|TVT93833.1|[all:TVT93833.1;]	-	-	-	-	2246	Euryarchaeota	Stenosarchaea group	Euryarchaeota	Halobacteria	Haloferacales	Haloferacaceae	Haloferax	volcanii	strain=SS0101
GCA_008124605.1				99.07	0	0	1|TYO76722.1|[all:TYO76722.1;]	lcl|VRYN01000001.1_rrna_18	-	-	-	2597657	Euryarchaeota	Stenosarchaea group	Euryarchaeota	Halobacteria	Halobacteriales	Halobacteriaceae	Halobacterium	salinarum	strain=DSM 3754
GCA_008152015.1				100	0	0	1|QEK14685.1|[all:QEK14685.1;]	lcl|CP041932.1_rrna_43	-	-	-	2598455	Euryarchaeota	Thermococci	Euryarchaeota	Thermococci	Thermococcales	Thermococcaceae	Thermococcus	-	strain=SY113
GCA_008245085.1				100	0	0	1|QEK79037.1|[all:QEK79037.1;]	lcl|CP023154.1_rrna_4	-	-	-	186497	Euryarchaeota	Thermococci	Euryarchaeota	Thermococci	Thermococcales	Thermococcaceae	Pyrococcus	furiosus	strain=DSM 3638
GCA_008245225.1				100	0	0	2|TYT61568.1|[all:TYT61568.1;TYT62257.1;]	lcl|VTAW01000058.1_rrna_41	-	-	-	2448032	Euryarchaeota	Stenosarchaea group	Euryarchaeota	Halobacteria	Natrialbales	Natrialbaceae	Natrialba	swarupiae	strain=ESP3B_9
GCA_008326385.1				99.07	0	0	1|BBG27197.1|[all:BBG27197.1;]	lcl|AP018930.1_rrna_5	-	-	-	1294262	TACK group	Crenarchaeota	Crenarchaeota	Thermoprotei	Sulfolobales	Sulfolobaceae	Sulfuracidifex	tepidarius	strain=IC-007
GCA_008326425.1				100	0	0	1|BBG24439.1|[all:BBG24439.1;]	lcl|AP018929.1_rrna_6	-	-	-	1294262	TACK group	Crenarchaeota	Crenarchaeota	Thermoprotei	Sulfolobales	Sulfolobaceae	Sulfuracidifex	tepidarius	strain=IC-006
GCA_008728975.1				98.13	0	0	2|KAA9407711.1|[all:KAA9407711.1;KAA9406808.1;]	lcl|RPCY01000001.1_rrna_7	-	-	-	1853686	Euryarchaeota	Stenosarchaea group	Euryarchaeota	Halobacteria	Halobacteriales	Haloarculaceae	Haloarcula	-	strain=CBA1131
GCA_008729005.1				100	0	0	2|KAA9403125.1|[all:KAA9403125.1;KAA9402254.1;]	lcl|RPCX01000001.1_rrna_50	-	-	-	1853685	Euryarchaeota	Stenosarchaea group	Euryarchaeota	Halobacteria	Halobacteriales	Haloarculaceae	Haloarcula	-	strain=CBA1130
GCA_008729015.1				100	0	0	2|KAA9398608.1|[all:KAA9398608.1;KAA9398058.1;]	lcl|RKSM01000001.1_rrna_39	-	-	-	1853684	Euryarchaeota	Stenosarchaea group	Euryarchaeota	Halobacteria	Halobacteriales	Haloarculaceae	Haloarcula	-	strain=CBA1129
GCA_008729095.1				100	0	0	2|KAA9409243.1|[all:KAA9409243.1;KAA9410155.1;]	lcl|RQWK01000001.1_rrna_6	-	-	-	51589	Euryarchaeota	Stenosarchaea group	Euryarchaeota	Halobacteria	Halobacteriales	Haloarculaceae	Haloarcula	hispanica	strain=CBA1121
GCA_008806815.1				100	0	0	1|KAB1192073.1|[all:KAB1192073.1;]	lcl|VZUR01000001.1_rrna_54	-	-	-	2650752	Euryarchaeota	Stenosarchaea group	Euryarchaeota	Halobacteria	Haloferacales	Haloferacaceae	Haloferax	-	strain=CBA1148
GCA_008806905.1				100	0.93	0	1|KAB1196895.1|[all:KAB1196895.1;]	lcl|VZUU01000001.1_rrna_6	-	-	-	2650754	Euryarchaeota	Stenosarchaea group	Euryarchaeota	Halobacteria	Haloferacales	Haloferacaceae	Haloferax	-	strain=CBA1150
GCA_008806915.1				100	0.93	0	1|KAB1189049.1|[all:KAB1189049.1;]	lcl|VZUS01000001.1_rrna_52	-	-	-	2650753	Euryarchaeota	Stenosarchaea group	Euryarchaeota	Halobacteria	Haloferacales	Haloferacaceae	Haloferax	-	strain=CBA1149
GCA_009184545.1				100	0	0	1|KAB7518063.1|[all:KAB7518063.1;]	lcl|QJOW01000003.1_rrna_26	-	-	-	2212850	Euryarchaeota	Stenosarchaea group	Euryarchaeota	Halobacteria	Halobacteriales	Haloarculaceae	Natronomonas	-	strain=F17-44
GCA_009184555.1				100	0	0	1|KAB7519361.1|[all:KAB7519361.1;]	lcl|QMDY01000004.1_rrna_47	-	-	-	2234135	Euryarchaeota	Stenosarchaea group	Euryarchaeota	Halobacteria	Halobacteriales	Haloarculaceae	Natronomonas	-	strain=F19-13
GCA_009184575.1				100	0	0	1|KAB7514753.1|[all:KAB7514753.1;]	lcl|QKKZ01000001.1_rrna_13	-	-	-	2217660	Euryarchaeota	Stenosarchaea group	Euryarchaeota	Halobacteria	Halobacteriales	Haloarculaceae	Natronomonas	-	strain=F18-79
GCA_009217585.1				100	0	0	2|QFR21394.1|[all:QFR21394.1;QFR19445.1;]	lcl|CP045142.1_rrna_45	-	-	-	57705	Euryarchaeota	Stenosarchaea group	Euryarchaeota	Halobacteria	Halobacteriales	Haloarculaceae	Halomicrobium	mukohataei	strain=ZPS1
GCA_009372125.1				100	0	0	1|MPW38739.1|[all:MPW38739.1;]	lcl|WHIZ01000002.1_rrna_30	-	-	-	2654197	Euryarchaeota	Thermococci	Euryarchaeota	Thermococci	Thermococcales	Thermococcaceae	Thermococcus	-	strain=101 C5
GCA_009428885.1				99.07	0	0	1|MQL54629.1|[all:MQL54629.1;]	lcl|WHYS01000001.1_rrna_42	-	-	-	2283	TACK group	Crenarchaeota	Crenarchaeota	Thermoprotei	Sulfolobales	Sulfolobaceae	Acidianus	ambivalens	strain=DSM 3772
GCA_009601705.1				100	0	0	1|QGA55516.1|[all:QGA55516.1;]	lcl|CP045687.1_rrna_7	-	-	-	2663019	TACK group	Crenarchaeota	Crenarchaeota	Thermoprotei	Sulfolobales	Sulfolobaceae	Sulfolobus	-	strain=E5-1-F
GCA_009602405.1				93.39	0	0	1|QGA69502.1|[all:QGA69502.1;]	lcl|CP045706.1_rrna_37	-	-	-	2663020	TACK group	Crenarchaeota	Crenarchaeota	Thermoprotei	Sulfolobales	Sulfolobaceae	Sulfolobus	-	strain=E11-6
GCA_009617995.1				100	0	0	2|QGA82432.1|[all:QGA82432.1;QGA83505.1;]	lcl|CP044130.1_rrna_55	-	-	-	2610902	Euryarchaeota	Stenosarchaea group	Euryarchaeota	Halobacteria	Halobacteriales	Haloarculaceae	Halomicrobium	-	strain=LC1Hm
GCA_009674585.1				100	0.93	0	1|MRW81779.1|[all:MRW81779.1;]	lcl|WKJP01000001.1_rrna_52	-	-	-	2666142	Euryarchaeota	Stenosarchaea group	Euryarchaeota	Halobacteria	Haloferacales	Haloferacaceae	Haloferax	-	strain=MBLA0077
GCA_009674605.1				100	0	0	1|MRX20518.1|[all:MRX20518.1;]	lcl|WKJO01000001.1_rrna_54	-	-	-	2666140	Euryarchaeota	Stenosarchaea group	Euryarchaeota	Halobacteria	Haloferacales	Haloferacaceae	Haloferax	-	strain=MBLA0076
GCA_009674625.1				100	0.93	0	1|MRW95912.1|[all:MRW95912.1;]	lcl|WKJQ01000001.1_rrna_6	-	-	-	2666143	Euryarchaeota	Stenosarchaea group	Euryarchaeota	Halobacteria	Haloferacales	Haloferacaceae	Haloferax	-	strain=MBLA0078
GCA_009729015.1				99.07	0	0	1|QGR22434.1|[all:QGR22434.1;]	lcl|CP045482.1_rrna_13	-	-	-	2283	TACK group	Crenarchaeota	Crenarchaeota	Thermoprotei	Sulfolobales	Sulfolobaceae	Acidianus	ambivalens	strain=LEI 10
GCA_009729035.1				99.07	0	0	1|QGR18728.1|[all:QGR18728.1;]	lcl|CP045483.1_rrna_33	-	-	-	41675	TACK group	Crenarchaeota	Crenarchaeota	Thermoprotei	Sulfolobales	Sulfolobaceae	Stygiolobus	azoricus	strain=FC6
GCA_009729055.1				99.07	0.93	0	1|QGR15975.1|[all:QGR15975.1;]	lcl|CP045484.1_rrna_33	-	-	-	69656	TACK group	Crenarchaeota	Crenarchaeota	Thermoprotei	Sulfolobales	Sulfolobaceae	Sulfurisphaera	ohwakuensis	strain=TA-1
GCA_009729515.1				98.13	0.93	0	1|MUN28595.1|[all:MUN28595.1;]	lcl|WGGD01000005.1_rrna_48	-	-	-	523847	TACK group	Crenarchaeota	Crenarchaeota	Thermoprotei	Sulfolobales	Sulfolobaceae	Sulfuracidifex	metallicus	strain=DSM 6482
GCA_009729545.1				98.13	0	0	1|MUM64641.1|[all:MUM64641.1;]	lcl|WFIY01000004.1_rrna_7	-	-	-	12915	TACK group	Crenarchaeota	Crenarchaeota	Thermoprotei	Sulfolobales	Sulfolobaceae	Acidianus	infernus	strain=DSM 3191
GCA_009741785.1				90.65	0	0	1|MUV50619.1|[all:MUV50619.1;]	-	-	-	-	2668069	Euryarchaeota	Stenosarchaea group	Euryarchaeota	Halobacteria	Halobacteriales	Haloarculaceae	Haloarcula	-	strain=CBA1122
GCA_009741825.1				71.14	0.93	0	1|MUV89730.1|[all:MUV89730.1;]	-	-	-	-	2668068	Euryarchaeota	Stenosarchaea group	Euryarchaeota	Halobacteria	Halobacteriales	Haloarculaceae	Halapricum	-	strain=CBA1109
GCA_009741955.1				64.04	0	0	1|MUV56885.1|[all:MUV56885.1;]	lcl|WPCD01000285.1_rrna_17	-	-	-	2668071	Euryarchaeota	Stenosarchaea group	Euryarchaeota	Halobacteria	Haloferacales	Haloferacaceae	Halogeometricum	-	strain=CBA1124
GCA_009741975.1				82.94	0	0	1|MUV61266.1|[all:MUV61266.1;]	lcl|WPCF01000008.1_rrna_24	-	-	-	2668074	Euryarchaeota	Stenosarchaea group	Euryarchaeota	Halobacteria	Halobacteriales	Halobacteriaceae	Halobacterium	-	strain=CBA1126
GCA_009742825.1				77.9	0	0	1|MUW14990.1|[all:MUW14990.1;]	lcl|WPCE01000022.1_rrna_42	-	-	-	2668072	Euryarchaeota	Stenosarchaea group	Euryarchaeota	Halobacteria	Haloferacales	Halorubraceae	Halorubrum	-	strain=CBA1125
GCA_009791395.1				96.75	0	0	1|MWG35874.1|[all:MWG35874.1;]	lcl|WSZK01000015.1_rrna_21	-	-	-	671145	Euryarchaeota	Stenosarchaea group	Euryarchaeota	Halobacteria	Halobacteriales	Halobacteriaceae	Halomarina	oriensis	strain=JCM 16495
GCA_009806985.1				100	0.93	0	1|MWV65751.1|[all:MWV65751.1;]	lcl|WUAX01000010.1_rrna_21	-	-	-	2690782	Euryarchaeota	Stenosarchaea group	Euryarchaeota	Halobacteria	Haloferacales	Halorubraceae	Halorubrum	-	strain=858
GCA_009807105.1				100	0	0	2|MWV40632.1|[all:MWV40632.1;MWV39636.1;]	-	-	-	-	2690967	Euryarchaeota	Stenosarchaea group	Euryarchaeota	Halobacteria	Natrialbales	Natrialbaceae	Natrialba	-	strain=INN-245
GCA_009831555.1				94.16	0.93	0	1|MXR20879.1|[all:MXR20879.1;]	lcl|WUUU01000060.1_rrna_26	-	-	-	2692200	Euryarchaeota	Stenosarchaea group	Euryarchaeota	Halobacteria	Halobacteriales	Halobacteriaceae	Halobacterium	-	strain=PCN9
GCA_009831575.1				99.07	0	0	1|MXR52834.1|[all:MXR52834.1;]	lcl|WUUT01000003.1_rrna_29	-	-	-	2692199	Euryarchaeota	Stenosarchaea group	Euryarchaeota	Halobacteria	Halobacteriales	Halobacteriaceae	Halovenus	-	strain=WSH3
GCA_009834785.1				100	0	0	1|MXV61454.1|[all:MXV61454.1;]	-	-	-	-	2691917	Euryarchaeota	Stenosarchaea group	Euryarchaeota	Halobacteria	Natrialbales	Natrialbaceae	Natronorubrum	-	strain=JWXQ-INN-674
GCA_009856205.1				100	0	0	1|MYL17418.1|[all:MYL17418.1;]	-	-	-	-	267368	Euryarchaeota	Stenosarchaea group	Euryarchaeota	Halobacteria	Haloferacales	Halorubraceae	Halorubrum	terrestre	strain=22517_05_Cabo
GCA_009856455.1				100	0	0	1|MYL67161.1|[all:MYL67161.1;]	lcl|WMFC01000044.1_rrna_38	-	-	-	267368	Euryarchaeota	Stenosarchaea group	Euryarchaeota	Halobacteria	Haloferacales	Halorubraceae	Halorubrum	terrestre	strain=22502_06_Cabo
GCA_009898475.1				88.79	3.74	0	1|NAL76872.1|[all:NAL76872.1;]	lcl|QURE01000023.1_rrna_34	-	-	-	2301191	TACK group	Thaumarchaeota	Thaumarchaeota	Nitrososphaeria	Nitrososphaerales	Nitrososphaeraceae	Nitrososphaera	-	strain=AFS
GCA_010692885.1				100	0.93	0	1|QIB73479.1|[all:QIB73479.1;]	lcl|CP048739.1_rrna_56	-	-	-	60847	Euryarchaeota	Stenosarchaea group	Euryarchaeota	Halobacteria	Haloferacales	Haloferacaceae	Halogeometricum	borinquense	strain=wsp4
GCA_010692905.1				100	0	0	1|QIB77418.1|[all:QIB77418.1;]	lcl|CP048738.1_rrna_31	-	-	-	114529	Euryarchaeota	Stenosarchaea group	Euryarchaeota	Halobacteria	Haloferacales	Haloferacaceae	Haloferax	alexandrinus	strain=wsp1
GCA_010706455.1				100	0	0	1|QIB90193.1|[all:QIB90193.1;]	lcl|CP042908.1_rrna_54	QIB89679.1	QIB89675.1	QIB89678.1	2209	Euryarchaeota	Stenosarchaea group	Euryarchaeota	Methanomicrobia	Methanosarcinales	Methanosarcinaceae	Methanosarcina	mazei	strain=zm-15
GCA_900079115.1				99.53	0	0	1|SAI84340.1|[all:SAI84340.1;]	lcl|LT549890.1_rrna_47	-	-	-	2287	TACK group	Crenarchaeota	Crenarchaeota	Thermoprotei	Sulfolobales	Sulfolobaceae	Saccharolobus	solfataricus	strain=P1
GCA_900103415.1				100	2.16	57.14	1|SDA69364.1|[all:SDA69364.1;]	lcl|FMXB01000030.1_rrna_82	SDA61526.1	SDA61501.1	SDA61519.1	230361	Euryarchaeota	Methanomada group	Euryarchaeota	Methanobacteria	Methanobacteriales	Methanobacteriaceae	Methanobrevibacter	millerae	strain=DSM 16643
GCA_900106715.1				100	0	0	2|SDX11004.1|[all:SDX11004.1;SDW73636.1;]	lcl|FNOF01000017.1_rrna_29	-	-	-	28442	Euryarchaeota	Stenosarchaea group	Euryarchaeota	Halobacteria	Halobacteriales	Haloarculaceae	Haloarcula	vallismortis	strain=DSM 3756
GCA_900108165.1				100	0.93	0	2|SEG76240.1|[all:SEG76240.1;SEF54306.1;]	-	-	-	-	699433	Euryarchaeota	Stenosarchaea group	Euryarchaeota	Halobacteria	Haloferacales	Haloferacaceae	Halobellus	limi	strain=CGMCC 1.10331
GCA_900114025.1				100	0	0	1|SFJ01162.1|[all:SFJ01162.1;]	lcl|FORO01000070.1_rrna_169	-	-	-	44930	Euryarchaeota	Stenosarchaea group	Euryarchaeota	Halobacteria	Natrialbales	Natrialbaceae	Natronobacterium	gregoryi	strain=SP2
GCA_900114585.1				100	1.87	50	1|SFL16597.1|[all:SFL16597.1;]	lcl|FOTL01000013.1_rrna_7	SFL15796.1	SFL15883.1	SFL15817.1	294671	Euryarchaeota	Methanomada group	Euryarchaeota	Methanobacteria	Methanobacteriales	Methanobacteriaceae	Methanobrevibacter	olleyae	strain=DSM 16632
GCA_900116525.1				98.13	0	0	1|SFT49682.1|[all:SFT49682.1;]	lcl|FPAO01000020.1_rrna_71	SFT32834.1	SFT32883.1	SFT32849.1	1520800	Euryarchaeota	Stenosarchaea group	Euryarchaeota	Methanomicrobia	Methanosarcinales	Methanosarcinaceae	Methanosarcina	-	strain=DSM 11855
GCA_900142335.1				100	0.93	0	1|SHK80719.1|[all:SHK80719.1;]	-	-	-	-	797209	Euryarchaeota	Stenosarchaea group	Euryarchaeota	Halobacteria	Halobacteriales	Halobacteriaceae	Haladaptatus	paucihalophilus	strain=DX253
GCA_900156445.1				100	0	0	1|SIR84791.1|[all:SIR84791.1;]	-	-	-	-	588898	Euryarchaeota	Stenosarchaea group	Euryarchaeota	Halobacteria	Natrialbales	Natrialbaceae	Haloterrigena	daqingensis	strain=CGMCC 1.8909
GCA_900215215.1				98.13	1.87	0	1|SNY01159.1|[all:SNY01159.1;]	lcl|OBDR01000020.1_rrna_11	SNY14756.1	SNY14780.1	SNY14762.1	51203	Euryarchaeota	Stenosarchaea group	Euryarchaeota	Methanomicrobia	Methanosarcinales	Methanosarcinaceae	Methanohalophilus	euhalobius	strain=WG-1MB
GCA_000008085.1				70.33	0	0	1|AAR38931.1|[all:AAR38931.1;]	-	-	-	-	228908	DPANN group	Nanoarchaeota	Nanoarchaeota	Nanoarchaeia	Nanoarchaeales	Nanoarchaeaceae	Nanoarchaeum	equitans	-
GCA_000224475.1				100	0.93	0	1|AEN04636.1|[all:AEN04636.1;]	lcl|CP002988.1_rrna_39	-	-	-	756883	Euryarchaeota	Stenosarchaea group	Euryarchaeota	Halobacteria	Haloferacales	unclassified Haloferacales	-	-	halophilic archaeon DL31
GCA_000236195.2				58.77	27.8	84.38	1|EHK02708.1|[all:EHK02708.1;]	-	-	-	-	1072681	DPANN group	Candidatus Nanohaloarchaeota	Nanohaloarchaeota	unclassified Nanohaloarchaea	Candidatus Haloredivivus	-	-	-	Candidatus Haloredivivus sp. G17
GCA_000246735.1				90.19	1.4	0	1|EHR76544.1|[all:EHR76544.1;]	lcl|CM001443.1_rrna_21	-	-	-	274854	Euryarchaeota	Diaforarchaea group	Thermoplasmatota	Candidatus Poseidoniia	Candidatus Poseidoniales	environmental samples	-	-	uncultured Candidatus Poseidoniales archaeon
GCA_000309865.1				96.26	0.07	100	1|EKQ52618.1|[all:EKQ52618.1;]	-	EKQ53862.1	EKQ54652.1	EKQ53861.1	1220534	Euryarchaeota	Methanomada group	Euryarchaeota	Methanobacteria	Methanobacteriales	Methanobacteriaceae	Methanobacterium	-	-
GCA_000349645.1				58.2	1.31	100	1|EMR73505.1|[all:EMR73505.1;]	lcl|ALXL01000072.1_rrna_22	-	-	-	1198116	Euryarchaeota	Diaforarchaea group	Thermoplasmatota	Thermoplasmata	Thermoplasmatales	unclassified Thermoplasmatales	-	-	Thermoplasmatales archaeon SCGC AB-539-N05
GCA_000349685.1				35.51	0	0	1|EMR74956.1|[all:EMR74956.1;]	-	-	-	-	1242866	Euryarchaeota	Diaforarchaea group	Thermoplasmatota	Thermoplasmata	Thermoplasmatales	unclassified Thermoplasmatales	-	-	Thermoplasmatales archaeon SCGC AB-540-F20
GCA_000364885.1				29.58	3.12	20	1|ENO12319.1|[all:ENO12319.1;]	lcl|AOSH01000102.1_rrna_8	-	-	-	1242690	Euryarchaeota	Diaforarchaea group	Thermoplasmatota	Thermoplasmata	Thermoplasmatales	unclassified Thermoplasmatales	-	-	Thermoplasmatales archaeon SCGC AB-539-C06
GCA_000387965.1				67.52	0.93	100	1|EOD42669.1|[all:EOD42669.1;]	-	-	-	-	1294122	DPANN group	Nanoarchaeota	Nanoarchaeota	Nanoarchaeia	Nanoarchaeales	Nanopusillaceae	Candidatus Nanobsidianus	stetteri	-
GCA_000415945.1				55.14	2.8	66.67	1|ERG89892.1|[all:ERG89892.1;]	lcl|KE356559.1_rrna_19	-	-	-	1325472	Euryarchaeota	Stenosarchaea group	Euryarchaeota	Halobacteria	Halobacteriales	unclassified Halobacteriales	-	-	halophilic archaeon J07HX5
GCA_000416065.1				95.09	27.57	27.03	1|ERH07920.1|[all:ERH07920.1;]	lcl|KE356578.1_rrna_48	-	-	-	1070774	Euryarchaeota	Stenosarchaea group	Euryarchaeota	Halobacteria	Haloferacales	Halorubraceae	Halonotius	-	-
GCA_000416085.1				88.32	2.8	0	1|ERH08716.1|[all:ERH08716.1;]	lcl|KE356579.1_rrna_3	-	-	-	1085028	Euryarchaeota	Stenosarchaea group	Euryarchaeota	Halobacteria	Halobacteriales	unclassified Halobacteriales	-	-	halophilic archaeon J07HX64
GCA_000437055.1				99.77	0	0	1|CDF29529.1|[all:CDF29529.1;]	-	CDF29506.1	CDF29510.1	CDF29507.1	1263088	Euryarchaeota	Methanomada group	Euryarchaeota	Methanobacteria	Methanobacteriales	Methanobacteriaceae	Methanobrevibacter	smithii	-
GCA_000437835.1				99.07	1.87	0	1|CDF30827.1|[all:CDF30827.1;]	-	CDF30177.1	CDF30180.1	CDF30178.1	1262903	Euryarchaeota	Stenosarchaea group	Euryarchaeota	Methanomicrobia	Methanomicrobiales	Methanomicrobiaceae	Methanoculleus	-	-
GCA_000446015.1				97.66	0.93	0	1|AGT34891.1|[all:AGT34891.1;]	lcl|CP006646.1_rrna_15	-	-	-	1365176	TACK group	Crenarchaeota	Crenarchaeota	Thermoprotei	Thermoproteales	Thermofilaceae	Thermofilum	adornatum	-
GCA_000447225.1				94.86	1.4	50	1|EQB72275.1|[all:EQB72275.1;]	-	-	-	-	667135	Euryarchaeota	Diaforarchaea group	Thermoplasmatota	Thermoplasmata	Thermoplasmatales	Thermoplasmataceae	-	-	Thermoplasmatales archaeon A-plasma
GCA_000495695.1				95.33	1.87	0	1|ESQ21340.1|[all:ESQ21340.1;]	lcl|AYMB01000008.1_rrna_33	-	-	-	1410574	TACK group	Crenarchaeota	Crenarchaeota	Thermoprotei	Acidilobales	Acidilobaceae	Acidilobus	Acidilobus	-
GCA_000495715.1				96.19	4.89	11.11	1|ESQ26188.1|[all:ESQ26188.1;]	-	-	-	-	1410575	TACK group	Crenarchaeota	Crenarchaeota	Thermoprotei	Acidilobales	Acidilobaceae	Acidilobus	Acidilobus	-
GCA_000495735.1				98.13	0	0	1|ESQ24965.1|[all:ESQ24965.1;]	lcl|AYMD01000001.1_rrna_8	-	-	-	1410576	TACK group	Crenarchaeota	Crenarchaeota	Thermoprotei	Acidilobales	Acidilobaceae	Acidilobus	Acidilobus	-
GCA_000496135.1				96.11	0	0	1|EQB67118.1|[all:EQB67118.1;]	-	-	-	-	667137	Euryarchaeota	Diaforarchaea group	Thermoplasmatota	Thermoplasmata	Thermoplasmatales	Thermoplasmataceae	-	-	Thermoplasmatales archaeon E-plasma
GCA_000496155.1				95.02	20.09	95.83	1|EQB72055.1|[all:EQB72055.1;]	-	-	-	-	261388	Euryarchaeota	Diaforarchaea group	Thermoplasmatota	Thermoplasmata	Thermoplasmatales	Ferroplasmaceae	-	-	Ferroplasma sp. Type II
GCA_000496195.1				94.39	1.25	50	1|ESS07496.1|[all:ESS07496.1;]	lcl|KI543180.1_rrna_17	-	-	-	1412872	Others	environmental samples	environmental samples	-	-	-	-	-	uncultured archaeon A07HB70
GCA_000496215.1				91.05	5.3	50	1|ESS09400.1|[all:ESS09400.1;]	lcl|KI543218.1_rrna_31	-	-	-	1412873	Others	environmental samples	environmental samples	-	-	-	-	-	uncultured archaeon A07HN63
GCA_000496235.1				89.04	2.8	66.67	1|ESS11676.1|[all:ESS11676.1;]	lcl|KI543227.1_rrna_15	-	-	-	1412874	Others	environmental samples	environmental samples	-	-	-	-	-	uncultured archaeon A07HR60
GCA_000723185.1				98.13	1.87	0	1|CDI06652.1|[all:CDI06652.1;]	-	-	-	-	1407055	TACK group	Thaumarchaeota	Thaumarchaeota	unclassified Thaumarchaeota	Candidatus Nitrosotenuis	-	-	-	Candidatus Nitrosotenuis uzonensis
GCA_000724145.1				82.87	3.43	60	1|KER06737.1|[all:KER06737.1;]	-	-	-	-	1502292	TACK group	Thaumarchaeota	Thaumarchaeota	unclassified Thaumarchaeota	Marine Group I	-	-	-	Marine Group I thaumarchaeote SCGC AAA799-E16
GCA_000746745.1				97.2	8.41	77.78	1|KFM16237.1|[all:KFM16237.1;]	lcl|JOTD01000053.1_rrna_34	-	-	-	1503183	TACK group	Thaumarchaeota	Thaumarchaeota	unclassified Thaumarchaeota	Marine Group I	-	-	-	Marine Group I thaumarchaeote SCGC RSA3
GCA_000805935.1				50.62	0	0	1|KHO49819.1|[all:KHO49819.1;]	-	-	-	-	1579369	Others	unclassified Archaea	unclassified Archaea (miscellaneous)	-	-	-	-	-	archaeon GW2011_AR9
GCA_000805965.1				56.31	0	0	1|KHO50715.1|[all:KHO50715.1;]	lcl|JWKU01000011.1_rrna_1	-	-	-	1579372	Others	unclassified Archaea	unclassified Archaea (miscellaneous)	-	-	-	-	-	archaeon GW2011_AR13
GCA_000805995.1				60.44	0	0	1|KHO51898.1|[all:KHO51898.1;]	lcl|JWKW01000011.1_rrna_1	-	-	-	1579375	Others	unclassified Archaea	unclassified Archaea (miscellaneous)	-	-	-	-	-	archaeon GW2011_AR17
GCA_000806055.1				66.59	0	0	1|KHO49018.1|[all:KHO49018.1;]	-	-	-	-	1579364	Others	unclassified Archaea	unclassified Archaea (miscellaneous)	-	-	-	-	-	archaeon GW2011_AR1
GCA_000806095.1				63.32	0	0	1|KHO46364.1|[all:KHO46364.1;]	-	-	-	-	1579366	Others	unclassified Archaea	unclassified Archaea (miscellaneous)	-	-	-	-	-	archaeon GW2011_AR4
GCA_000806115.1				76.64	0.93	0	1|KHO47746.1|[all:KHO47746.1;]	lcl|JWKQ01000002.1_rrna_6	-	-	-	1579367	Others	unclassified Archaea	unclassified Archaea (miscellaneous)	-	-	-	-	-	archaeon GW2011_AR5
GCA_000806135.1				65.42	0	0	1|KHO53145.1|[all:KHO53145.1;]	-	-	-	-	1579371	Others	unclassified Archaea	unclassified Archaea (miscellaneous)	-	-	-	-	-	archaeon GW2011_AR11
GCA_000812185.1				96.73	0	0	1|AJA91974.1|[all:AJA91974.1;]	lcl|CP007026.1_rrna_19	-	-	-	1410606	TACK group	Thaumarchaeota	Thaumarchaeota	unclassified Thaumarchaeota	Candidatus Nitrosopelagicus	-	-	-	Candidatus Nitrosopelagicus brevis
GCA_000830295.1				86.92	0.93	0	1|AJF61183.1|[all:AJF61183.1;]	lcl|CP010425.1_rrna_31	-	-	-	1579373	Others	unclassified Archaea	unclassified Archaea (miscellaneous)	-	-	-	-	-	archaeon GW2011_AR15
GCA_000953115.1				99.07	0	0	1|CEA13305.1|[all:CEA13305.1;]	lcl|LN515531.1_rrna_25	CEA13258.1	CEA13262.1	CEA13259.1	2162	Euryarchaeota	Methanomada group	Euryarchaeota	Methanobacteria	Methanobacteriales	Methanobacteriaceae	Methanobacterium	formicicum	-
GCA_000955905.3				96.26	2.8	0	1|AJZ76049.1|[all:AJZ76049.1;]	lcl|CP011097.2_rrna_26	-	-	-	1603555	TACK group	Thaumarchaeota	Thaumarchaeota	unclassified Thaumarchaeota	Candidatus Nitrosotenuis	-	-	-	Candidatus Nitrosotenuis cloacae
GCA_000960885.1				89.64	0	0	1|KJR74409.1|[all:KJR74409.1;]	lcl|JZWT01000110.1_rrna_1	-	-	-	1609232	TACK group	Crenarchaeota	Crenarchaeota	Thermoprotei	Thermoproteales	Thermoproteaceae	Thermoproteus	-	-
GCA_000961135.1				96.42	2.8	66.67	1|KJR79790.1|[all:KJR79790.1;]	lcl|JZWS01000015.1_rrna_15	-	-	-	1326980	TACK group	Crenarchaeota	Crenarchaeota	Thermoprotei	Sulfolobales	Sulfolobaceae	Candidatus Aramenus	sulfurataquae	-
GCA_000965745.1				93.85	0	0	1|AKA49071.1|[all:AKA49071.1;]	lcl|CP009479.1_rrna_10	-	-	-	115547	Others	environmental samples	environmental samples	-	-	-	-	-	uncultured archaeon
GCA_000986845.1				90.65	47.2	75.9	1|KKK41266.1|[all:KKK41266.1;]	-	-	-	-	1538547	Asgard group	Candidatus Lokiarchaeota	Lokiarchaeota	Lokiarchaeum	unclassified Lokiarchaeum	-	-	-	Lokiarchaeum sp. GC14_75
GCA_001273335.1				48.05	0.93	0	1|KON31532.1|[all:KON31532.1;]	-	-	-	-	1685125	TACK group	Candidatus Bathyarchaeota	Bathyarchaeota	unclassified Candidatus Bathyarchaeota	MCG-1	-	-	-	miscellaneous Crenarchaeota group-1 archaeon SG8-32-3
GCA_001273495.1				57.32	4.98	14.29	1|KON27822.1|[all:KON27822.1;]	-	-	-	-	1685135	TACK group	Candidatus Bathyarchaeota	Bathyarchaeota	unclassified Candidatus Bathyarchaeota	-	-	-	-	miscellaneous Crenarchaeota group archaeon SMTZ-80
GCA_001399695.1				97.66	1.87	0	1|KPV46261.1|[all:KPV46261.1;]	lcl|LJCQ01000190.1_rrna_39	-	-	-	507754	Euryarchaeota	Diaforarchaea group	Thermoplasmatota	Thermoplasmata	Thermoplasmatales	Ferroplasmaceae	-	-	Acidiplasma aeolicum
GCA_001402935.1				97.66	1.87	0	1|KQB36666.1|[all:KQB36666.1;]	lcl|LKBH01000298.1_rrna_45	-	-	-	312540	Euryarchaeota	Diaforarchaea group	Thermoplasmatota	Thermoplasmata	Thermoplasmatales	Ferroplasmaceae	-	-	Acidiplasma cupricumulans
GCA_001412335.1				95.72	0	0	1|KQC08443.1|[all:KQC08443.1;]	-	-	-	KQC10138.1	1735327	Euryarchaeota	Stenosarchaea group	Euryarchaeota	Methanomicrobia	Methanomicrobiales	Methanoregulaceae	Methanolinea	-	-
GCA_001412355.1				97.66	0	0	1|KQC03377.1|[all:KQC03377.1;]	lcl|LKUD01000088.1_rrna_43	-	KQC03963.1	KQC03965.1	1735326	Euryarchaeota	Stenosarchaea group	Euryarchaeota	Methanomicrobia	Methanomicrobiales	Methanomicrobiaceae	Methanoculleus	-	-
GCA_001421175.1				79.67	0	0	1|KQM09793.1|[all:KQM09793.1;]	lcl|LJKL01000017.1_rrna_48	KQM10793.1	KQM10794.1	-	1713725	Euryarchaeota	Diaforarchaea group	Thermoplasmatota	Thermoplasmata	Methanomassiliicoccales	Methanomassiliicoccaceae	-	-	Methanomassiliicoccales archaeon RumEn M2
GCA_001437625.1				95.33	0	0	1|KRO29725.1|[all:KRO29725.1;]	lcl|LIAL01000036.1_rrna_27	-	-	-	1655561	TACK group	Thaumarchaeota	Thaumarchaeota	Nitrososphaeria	Nitrosopumilales	Nitrosopumilaceae	Nitrosopumilus	-	-
GCA_001438895.1				60.67	0	0	1|KRO32315.1|[all:KRO32315.1;]	lcl|LIAK01000011.1_rrna_5	-	-	-	1655560	TACK group	Thaumarchaeota	Thaumarchaeota	Nitrososphaeria	Nitrosopumilales	Nitrosopumilaceae	Nitrosopumilus	-	-
GCA_001443365.1				96.26	0.93	0	1|KRT60942.1|[all:KRT60942.1;]	-	-	-	-	1640512	TACK group	Thaumarchaeota	Thaumarchaeota	unclassified Thaumarchaeota	unclassified Thaumarchaeota (miscellaneous)	-	-	-	Thaumarchaeota archaeon CSP1-1
GCA_001458655.1				99.07	0	0	1|CEL25665.1|[all:CEL25665.1;]	lcl|LN734822.1_rrna_42	CEL25616.1	CEL25620.1	CEL25617.1	2162	Euryarchaeota	Methanomada group	Euryarchaeota	Methanobacteria	Methanobacteriales	Methanobacteriaceae	Methanobacterium	formicicum	-
GCA_001507935.1				74.3	4.52	50	1|KUJ98675.1|[all:KUJ98675.1;]	-	-	-	-	1635283	Euryarchaeota	Thermococci	Euryarchaeota	Thermococci	Thermococcales	unclassified Thermococcales (miscellaneous)	-	-	Thermococcales archaeon 44_46
GCA_001507955.1				97.2	2.1	33.33	1|KUK01017.1|[all:KUK01017.1;]	-	-	-	KUK00452.1	1635284	Euryarchaeota	Methanomada group	Euryarchaeota	Methanococci	Methanococcales	unclassified Methanococcales	Methanofervidicoccus	-	-
GCA_001507975.1				97.2	0	0	1|KUK04866.1|[all:KUK04866.1;]	-	KUK04994.1	KUK04990.1	KUK04993.1	1635285	Euryarchaeota	unclassified Euryarchaeota	unclassified Euryarchaeota	unclassified Euryarchaeota (miscellaneous)	-	-	-	-	Euryarchaeota archaeon 55_53
GCA_001508065.1				92.99	4.67	80	1|KUK18553.1|[all:KUK18553.1;]	-	-	-	-	172049	Euryarchaeota	Thermococci	Euryarchaeota	Thermococci	Thermococcales	Thermococcaceae	Thermococcus	sibiricus	-
GCA_001508175.1				83.64	0	0	1|KUK29436.1|[all:KUK29436.1;]	-	-	-	-	1641381	Euryarchaeota	Thermococci	Euryarchaeota	Thermococci	Thermococcales	Thermococcaceae	Thermococcus	-	-
GCA_001508185.1				97.2	0	0	1|KUK30494.1|[all:KUK30494.1;]	-	KUK30039.1	KUK30035.1	KUK30038.1	1635287	Euryarchaeota	Stenosarchaea group	Euryarchaeota	Methanomicrobia	Methanosarcinales	unclassified Methanosarcinales	-	-	Methanosarcinales archeaon 56_1174
GCA_001508455.1				83.73	0.93	100	1|KUK71076.1|[all:KUK71076.1;]	-	-	-	-	1641382	Euryarchaeota	Stenosarchaea group	Euryarchaeota	Methanomicrobia	Methanomicrobiales	Methanocalculaceae	Methanocalculus	-	-
GCA_001508615.1				95.02	0	0	1|KUK96609.1|[all:KUK96609.1;]	-	-	KUK94669.1	-	301375	Euryarchaeota	Stenosarchaea group	Euryarchaeota	Methanomicrobia	Methanosarcinales	Methanotrichaceae	Methanothrix	harundinacea	-
GCA_001508665.1				92.46	3.27	20	1|KUL05519.1|[all:KUL05519.1;]	-	-	KUL02456.1	KUL02454.1	2198	Euryarchaeota	Stenosarchaea group	Euryarchaeota	Methanomicrobia	Methanomicrobiales	Methanomicrobiaceae	Methanoculleus	marisnigri	-
GCA_001508695.1				98.13	5.61	12.5	1|KUL03930.1|[all:KUL03930.1;]	-	KUL02431.1	KUL02435.1	KUL02432.1	1641394	Euryarchaeota	Stenosarchaea group	Euryarchaeota	Methanomicrobia	Methanomicrobiales	unclassified Methanomicrobiales	-	-	Methanomicrobiales archaeon 53_19
GCA_001508745.1				91.59	0	0	1|KUJ93742.1|[all:KUJ93742.1;]	-	-	-	-	2234	Euryarchaeota	Archaeoglobi	Euryarchaeota	Archaeoglobi	Archaeoglobales	Archaeoglobaceae	Archaeoglobus	fulgidus	-
GCA_001508815.1				96.26	0	0	1|KUK06037.1|[all:KUK06037.1;]	-	-	-	-	2234	Euryarchaeota	Archaeoglobi	Euryarchaeota	Archaeoglobi	Archaeoglobales	Archaeoglobaceae	Archaeoglobus	fulgidus	-
GCA_001509255.1				77.29	0.93	0	1|KUK63526.1|[all:KUK63526.1;]	-	-	-	KUK61476.1	2198	Euryarchaeota	Stenosarchaea group	Euryarchaeota	Methanomicrobia	Methanomicrobiales	Methanomicrobiaceae	Methanoculleus	marisnigri	-
GCA_001509375.1				98.75	0	0	1|KUK44312.1|[all:KUK44312.1;]	-	-	KUK43232.1	KUK43227.1	301375	Euryarchaeota	Stenosarchaea group	Euryarchaeota	Methanomicrobia	Methanosarcinales	Methanotrichaceae	Methanothrix	harundinacea	-
GCA_001515185.1				66.82	0	0	1|KUO39106.1|[all:KUO39106.1;]	-	-	-	-	1775754	Euryarchaeota	Hadesarchaea	Euryarchaeota	unclassified Hadesarchaea	-		-	-	Hadesarchaea archaeon DG-33
GCA_001515195.1				68.22	4.67	0	1|KUO39964.1|[all:KUO39964.1;]	-	-	-	-	1775755	Euryarchaeota	Hadesarchaea	Euryarchaeota	unclassified Hadesarchaea	-	-	-	-	Hadesarchaea archaeon DG-33-1
GCA_001515205.2				91.12	1.87	0	1|KUO40721.1|[all:KUO40721.1;]	lcl|LQMQ01000054.1_rrna_30	-	-	-	1776334	Euryarchaeota	Hadesarchaea	Euryarchaeota	unclassified Hadesarchaea	-	-	-	-	Hadesarchaea archaeon YNP_45
GCA_001515805.1				55.13	0	0	1|KUO89455.1|[all:KUO89455.1;]	-	-	-	-	1714255	TACK group	Crenarchaeota	Crenarchaeota	Thermoprotei	Thermoproteales	Thermoproteaceae	Caldivirga	-	-
GCA_001515825.1				45.14	0.47	100	1|KUO90158.1|[all:KUO90158.1;]	-	-	-	-	1714259	TACK group	Crenarchaeota	Crenarchaeota	Thermoprotei	Thermoproteales	Thermoproteaceae	Pyrobaculum	-	-
GCA_001516655.1				91.16	0	0	1|KUO87349.1|[all:KUO87349.1;]	-	-	-	-	1714258	TACK group	Crenarchaeota	Crenarchaeota	Thermoprotei	Thermoproteales	Thermoproteaceae	Thermoproteus	-	-
GCA_001516705.1				80.59	3.74	66.67	1|KUO81911.1|[all:KUO81911.1;]	-	-	-	-	1714253	TACK group	Crenarchaeota	Crenarchaeota	Thermoprotei	Thermoproteales	Thermoproteaceae	Vulcanisaeta	-	-
GCA_001516725.1				83.72	0	0	1|KUO86309.1|[all:KUO86309.1;]	-	-	-	-	1714256	TACK group	Crenarchaeota	Crenarchaeota	Thermoprotei	Thermoproteales	Thermoproteaceae	Caldivirga	-	-
GCA_001516745.1				59.57	0	0	1|KUO93477.1|[all:KUO93477.1;]	-	-	-	-	1714251	TACK group	Crenarchaeota	Crenarchaeota	Thermoprotei	Thermoproteales	Thermoproteaceae	Vulcanisaeta	-	-
GCA_001516765.1				51.24	0	0	1|KUO84303.1|[all:KUO84303.1;]	-	-	-	-	1714250	TACK group	Crenarchaeota	Crenarchaeota	Thermoprotei	Thermoproteales	Thermoproteaceae	Vulcanisaeta	-	-
GCA_001563325.1				87.31	6.61	12.5	1|KXH76672.1|[all:KXH76672.1;]	-	-	-	-	1706445	Asgard group	Candidatus Thorarchaeota	Thorarchaeota	-	-	-	-	-	Candidatus Thorarchaeota archaeon SMTZ1-83
GCA_001563335.1				84.74	4.28	0	1|KXH75122.1|[all:KXH75122.1;]	-	-	-	-	1706444	Asgard group	Candidatus Thorarchaeota	Thorarchaeota	-	-	-	-	-	Candidatus Thorarchaeota archaeon SMTZ1-45
GCA_001577555.1				88.94	2.8	0	1|KXS46598.1|[all:KXS46598.1;]	-	KXS46816.1	KXS46820.1	KXS46817.1	1794907	Euryarchaeota	Stenosarchaea group	Euryarchaeota	Methanomicrobia	Methanosarcinales	Methanosarcinaceae	Methanohalophilus	-	-
GCA_001577565.1				97.75	1.25	0	1|KXS41167.1|[all:KXS41167.1;]	-	KXS44245.1	KXS44249.1	KXS44246.1	1794908	Euryarchaeota	Stenosarchaea group	Euryarchaeota	Methanomicrobia	Methanosarcinales	Methanosarcinaceae	Methanolobus	-	-
GCA_001587605.1				97.2	1.87	25	1|KYC57332.1|[all:KYC57332.1;]	lcl|LNJD01000004.1_rrna_20	KYC57131.1	KYC57134.1	KYC57132.1	1705564	Euryarchaeota	Thermococci	Euryarchaeota	Thermococci	Methanofastidiosales	Methanofastidiosaceae	Candidatus Methanofastidiosum	methylthiophilus	-
GCA_001587655.1				97.2	0.93	0	1|KYC44797.1|[all:KYC44797.1;]	lcl|LNGE01000046.1_rrna_21	KYC45731.1	KYC44342.1	KYC45732.1	1705564	Euryarchaeota	Thermococci	Euryarchaeota	Thermococci	Methanofastidiosales	Methanofastidiosaceae	Candidatus Methanofastidiosum	methylthiophilus	-
GCA_001587675.1				87.54	2.8	20	1|KYC51929.1|[all:KYC51929.1;]	-	KYC51830.1	-	KYC51831.1	1705564	Euryarchaeota	Thermococci	Euryarchaeota	Thermococci	Methanofastidiosales	Methanofastidiosaceae	Candidatus Methanofastidiosum	methylthiophilus	-
GCA_001587695.1				96.26	2.8	0	1|KYC47556.1|[all:KYC47556.1;]	lcl|LNGF01000029.1_rrna_16	KYC47884.1	KYC46474.1	KYC47883.1	1705564	Euryarchaeota	Thermococci	Euryarchaeota	Thermococci	Methanofastidiosales	Methanofastidiosaceae	Candidatus Methanofastidiosum	methylthiophilus	-
GCA_001593845.1				59.81	0.47	0	1|KYH39690.1|[all:KYH39690.1;]	-	-	-	-	1779372	TACK group	Candidatus Bathyarchaeota	Bathyarchaeota	unclassified Candidatus Bathyarchaeota	-	-	-	-	Candidatus Bathyarchaeota archaeon B63
GCA_001593865.1				94.86	1.87	0	1|KYH36605.1|[all:KYH36605.1;]	-	-	-	-	1779368	TACK group	Candidatus Bathyarchaeota	Bathyarchaeota	unclassified Candidatus Bathyarchaeota	-	-	-	-	Candidatus Bathyarchaeota archaeon B24
GCA_001593875.1				60.9	0	0	1|KYH36238.1|[all:KYH36238.1;]	-	-	-	-	1779367	TACK group	Candidatus Bathyarchaeota	Bathyarchaeota	unclassified Candidatus Bathyarchaeota	-	-	-	-	Candidatus Bathyarchaeota archaeon B23
GCA_001593925.1				89.25	6.39	22.22	1|KYH41646.1|[all:KYH41646.1;]	-	-	-	-	1779370	TACK group	Candidatus Bathyarchaeota	Bathyarchaeota	unclassified Candidatus Bathyarchaeota	-	-	-	-	Candidatus Bathyarchaeota archaeon B26-1
GCA_001593935.1				90.19	3.81	0	1|KYH41400.1|[all:KYH41400.1;]	-	-	-	-	1779371	TACK group	Candidatus Bathyarchaeota	Bathyarchaeota	unclassified Candidatus Bathyarchaeota	-	-	-	-	Candidatus Bathyarchaeota archaeon B26-2
GCA_001595785.1				74.92	0	0	1|KYK27097.1|[all:KYK27097.1;]	-	-	-	-	1803821	Euryarchaeota	unclassified Euryarchaeota	unclassified Euryarchaeota	unclassified Euryarchaeota (miscellaneous)	-	-	-	-	Euryarchaeota archaeon SM23-78
GCA_001595795.1				77.57	10.28	0	1|KYK31712.1|[all:KYK31712.1;]	-	-	-	-	1803813	Euryarchaeota	Theionarchaea	unclassified Euryarchaeota	unclassified Theionarchaea	Theionarchaea	unclassified Theionarchaea	-	-	Theionarchaea archaeon DG-70
GCA_001595805.1				71.5	12.15	15	1|KYK27873.1|[all:KYK27873.1;]	-	-	-	-	1803816	Euryarchaeota	Diaforarchaea group	Thermoplasmatota	Thermoplasmata	Thermoplasmatales	unclassified Thermoplasmatales	-	-	Thermoplasmatales archaeon SG8-52-1
GCA_001595815.1				87.85	4.67	0	1|KYK35022.1|[all:KYK35022.1;]	-	-	-	-	1803814	Euryarchaeota	Theionarchaea	unclassified Euryarchaeota	unclassified Theionarchaea	Theionarchaea	unclassified Theionarchaea	-	-	Theionarchaea archaeon DG-70-1
GCA_001595865.1				59.27	0	0	1|KYK23704.1|[all:KYK23704.1;]	-	-	-	-	1803817	Euryarchaeota	Diaforarchaea group	Thermoplasmatota	Thermoplasmata	Thermoplasmatales	unclassified Thermoplasmatales	-	-	Thermoplasmatales archaeon SG8-52-2
GCA_001595875.1				81.46	8.41	0	1|KYK25108.1|[all:KYK25108.1;]	-	-	-	-	1803819	Euryarchaeota	Diaforarchaea group	Thermoplasmatota	Thermoplasmata	Thermoplasmatales	unclassified Thermoplasmatales	-	-	Thermoplasmatales archaeon SG8-52-4
GCA_001595885.1				69.63	0	0	1|KYK26092.1|[all:KYK26092.1;]	lcl|LSSH01000059.1_rrna_12	-	-	-	1803822	Euryarchaeota	unclassified Euryarchaeota	unclassified Euryarchaeota	unclassified Euryarchaeota (miscellaneous)	-	-	-	-	Euryarchaeota archaeon SG8-5
GCA_001595915.1				86.45	0.93	0	1|KYK32060.1|[all:KYK32060.1;]	-	-	-	-	1803818	Euryarchaeota	Diaforarchaea group	Thermoplasmatota	Thermoplasmata	Thermoplasmatales	unclassified Thermoplasmatales	-	-	Thermoplasmatales archaeon SG8-52-3
GCA_001595945.1				91.05	0.93	0	1|KYK22110.1|[all:KYK22110.1;]	-	-	-	-	1803815	Euryarchaeota	Diaforarchaea group	Thermoplasmatota	Thermoplasmata	Thermoplasmatales	unclassified Thermoplasmatales	-	-	Thermoplasmatales archaeon SM1-50
GCA_001683555.1				94.39	1.87	50	1|OBZ35816.1|[all:OBZ35816.1;]	lcl|MAFX01000005.1_rrna_6	OBZ35131.1	OBZ35128.1	OBZ35130.1	1864608	Euryarchaeota	Stenosarchaea group	Euryarchaeota	Methanomicrobia	Methanosarcinales	Methanosarcinaceae	Methanohalophilus	-	-
GCA_001723855.1				72.83	3.12	20	1|ODS38155.1|[all:ODS38155.1;]	lcl|MCBC01000108.1_rrna_30	-	-	-	1849364	DPANN group	Candidatus Altiarchaeota	Altiarchaeota	Altiarchaeia	Candidatus Altiarchaeales	unclassified Candidatus Altiarchaeales	-	-	Candidatus Altiarchaeales archaeon WOR_SM1_86-2
GCA_001726015.1				96.42	1.87	0	1|ODV49549.1|[all:ODV49549.1;]	-	ODV49840.1	ODV49844.1	ODV49841.1	1884871	Euryarchaeota	Stenosarchaea group	Euryarchaeota	Methanomicrobia	Methanosarcinales	Methanosarcinaceae	Methanohalophilus	-	-
GCA_001742785.1				89.56	2.8	20	1|ODS42407.1|[all:ODS42407.1;]	lcl|MCBF01000001.1_rrna_6	-	-	-	1878999	DPANN group	Candidatus Altiarchaeota	Altiarchaeota	Altiarchaeia	Candidatus Altiarchaeales	unclassified Candidatus Altiarchaeales	-	-	Candidatus Altiarchaeales archaeon IMC4
GCA_001774245.1				76.79	2.8	0	1|OGD57539.1|[all:OGD57539.1;]	-	-	-	-	1797379	TACK group	Candidatus Bathyarchaeota	Bathyarchaeota	unclassified Candidatus Bathyarchaeota	-	-	-	-	Candidatus Bathyarchaeota archaeon RBG_13_52_12
GCA_001775965.1				74.68	0.93	0	1|OGD55166.1|[all:OGD55166.1;]	-	-	-	-	1797380	TACK group	Candidatus Bathyarchaeota	Bathyarchaeota	unclassified Candidatus Bathyarchaeota	-	-	-	-	Candidatus Bathyarchaeota archaeon RBG_13_60_20
GCA_001784635.1				68.38	0	0	1|OGI14958.1|[all:OGI14958.1;]	-	-	-	-	1801633	DPANN group	Candidatus Micrarchaeota	Micrarchaeota	unclassified Candidatus Micrarchaeota	-	-	-	-	Candidatus Micrarchaeota archaeon RBG_16_49_10
GCA_001786415.1				61.41	0	0	1|OGJ13260.1|[all:OGJ13260.1;]	lcl|MFWP01000008.1_rrna_17	-	-	-	1801883	DPANN group	Candidatus Pacearchaeota	Pacearchaeota	-	-	-	-	-	Candidatus Pacearchaeota archaeon RBG_19FT_COMBO_34_9
GCA_001786585.1				72.26	1.01	0	1|OGI12619.1|[all:OGI12619.1;]	-	-	-	-	1801632	DPANN group	Candidatus Micrarchaeota	Micrarchaeota	unclassified Candidatus Micrarchaeota	-	-	-	-	Candidatus Micrarchaeota archaeon RBG_16_36_9
GCA_001787285.1				66.52	0	0	1|OGJ16701.1|[all:OGJ16701.1;]	-	-	-	-	1801880	DPANN group	Candidatus Pacearchaeota	Pacearchaeota	-	-	-	-	-	Candidatus Pacearchaeota archaeon RBG_13_33_26
GCA_001800665.1				49.97	1.4	0	1|OGS40834.1|[all:OGS40834.1;]	-	-	-	-	1797976	Euryarchaeota	unclassified Euryarchaeota	unclassified Euryarchaeota	unclassified Euryarchaeota (miscellaneous)	-	-	-	-	Euryarchaeota archaeon RBG_13_31_8
GCA_001800675.1				83.1	0.93	0	1|OGS43692.1|[all:OGS43692.1;]	-	-	-	-	1797977	Euryarchaeota	unclassified Euryarchaeota	unclassified Euryarchaeota	unclassified Euryarchaeota (miscellaneous)	-	-	-	-	Euryarchaeota archaeon RBG_13_57_23
GCA_001800735.1				65.44	0.93	0	1|OGS42127.1|[all:OGS42127.1;]	-	-	-	-	1797979	Euryarchaeota	unclassified Euryarchaeota	unclassified Euryarchaeota	unclassified Euryarchaeota (miscellaneous)	-	-	-	-	Euryarchaeota archaeon RBG_16_62_10
GCA_001800755.1				56.61	1.87	0	1|OGS50996.1|[all:OGS50996.1;]	-	-	-	-	1797981	Euryarchaeota	unclassified Euryarchaeota	unclassified Euryarchaeota	unclassified Euryarchaeota (miscellaneous)	-	-	-	-	Euryarchaeota archaeon RBG_16_68_12
GCA_001800795.1				70.87	5.61	0	1|OGS48599.1|[all:OGS48599.1;]	-	-	-	-	1797982	Euryarchaeota	unclassified Euryarchaeota	unclassified Euryarchaeota	unclassified Euryarchaeota (miscellaneous)	-	-	-	-	Euryarchaeota archaeon RBG_16_68_13
GCA_001800815.1				90.28	0.93	0	1|OGS55921.1|[all:OGS55921.1;]	-	-	-	-	1797983	Euryarchaeota	unclassified Euryarchaeota	unclassified Euryarchaeota	unclassified Euryarchaeota (miscellaneous)	-	-	-	-	Euryarchaeota archaeon RBG_19FT_COMBO_56_21
GCA_001800825.1				90.19	4.74	28.57	1|OGS66608.1|[all:OGS66608.1;]	-	-	-	-	1797984	Euryarchaeota	unclassified Euryarchaeota	unclassified Euryarchaeota	unclassified Euryarchaeota (miscellaneous)	-	-	-	-	Euryarchaeota archaeon RBG_19FT_COMBO_69_17
GCA_001856825.1				97.2	0.93	0	1|EQB64636.1|[all:EQB64636.1;]	-	-	-	-	667138	Euryarchaeota	Diaforarchaea group	Thermoplasmatota	Thermoplasmata	Thermoplasmatales	Thermoplasmataceae	-	-	Thermoplasmatales archaeon I-plasma
GCA_001856845.1				97.35	2.8	0	1|EQB69006.1|[all:EQB69006.1;]	-	-	-	-	261391	Euryarchaeota	Diaforarchaea group	Thermoplasmatota	Thermoplasmata	Thermoplasmatales	Thermoplasmataceae	-	-	Thermoplasmatales archaeon Gpl
GCA_001871415.1				79.91	0	0	1|OIO65650.1|[all:OIO65650.1;]	lcl|MNWW01000056.1_rrna_43	-	-	-	1805424	DPANN group	Candidatus Woesearchaeota	Woesearchaeota	-	-	-	-	-	Candidatus Woesearchaeota archaeon CG1_02_57_44
GCA_001871475.1				90.11	0	0	1|OIO22116.1|[all:OIO22116.1;]	-	-	-	-	1805247	DPANN group	Candidatus Micrarchaeota	Micrarchaeota	unclassified Candidatus Micrarchaeota	-	-	-	-	Candidatus Micrarchaeota archaeon CG1_02_47_40
GCA_001871495.1				79.91	0	0	1|OIO24358.1|[all:OIO24358.1;]	lcl|MNVG01000014.1_rrna_19	-	-	-	1805249	DPANN group	Candidatus Micrarchaeota	Micrarchaeota	unclassified Candidatus Micrarchaeota	-	-	-	-	Candidatus Micrarchaeota archaeon CG1_02_51_15
GCA_001871535.1				80.06	0	0	1|OIO25175.1|[all:OIO25175.1;]	lcl|MNVF01000081.1_rrna_4	-	-	-	1805248	DPANN group	Candidatus Micrarchaeota	Micrarchaeota	unclassified Candidatus Micrarchaeota	-	-	-	-	Candidatus Micrarchaeota archaeon CG1_02_49_24
GCA_001871595.1				82.87	0	0	1|OIO26944.1|[all:OIO26944.1;]	lcl|MNVH01000023.1_rrna_10	-	-	-	1805250	DPANN group	Candidatus Micrarchaeota	Micrarchaeota	unclassified Candidatus Micrarchaeota	-	-	-	-	Candidatus Micrarchaeota archaeon CG1_02_55_22
GCA_001871605.1				80.3	1.87	0	1|OIO26770.1|[all:OIO26770.1;]	lcl|MNVI01000038.1_rrna_8	-	-	-	1805251	DPANN group	Candidatus Micrarchaeota	Micrarchaeota	unclassified Candidatus Micrarchaeota	-	-	-	-	Candidatus Micrarchaeota archaeon CG1_02_55_41
GCA_001872125.1				64.25	0	0	1|OIO40405.1|[all:OIO40405.1;]	-	-	-	-	1805293	DPANN group	Candidatus Pacearchaeota	Pacearchaeota	-	-	-	-	-	Candidatus Pacearchaeota archaeon CG1_02_30_18
GCA_001872145.1				67.29	0	0	1|OIO41131.1|[all:OIO41131.1;]	lcl|MNVW01000021.1_rrna_19	-	-	-	1805294	DPANN group	Candidatus Pacearchaeota	Pacearchaeota	-	-	-	-	-	Candidatus Pacearchaeota archaeon CG1_02_31_27
GCA_001872315.1				65.58	0	0	1|OIO43605.1|[all:OIO43605.1;]	-	-	-	-	1805298	DPANN group	Candidatus Pacearchaeota	Pacearchaeota	-	-	-	-	-	Candidatus Pacearchaeota archaeon CG1_02_39_14
GCA_001872325.1				66.51	0	0	1|OIO43396.1|[all:OIO43396.1;]	-	-	-	-	1805297	DPANN group	Candidatus Pacearchaeota	Pacearchaeota	-	-	-	-	-	Candidatus Pacearchaeota archaeon CG1_02_35_32
GCA_001872765.1				69.63	0.93	0	1|OIO62505.1|[all:OIO62505.1;]	-	-	-	-	1805422	DPANN group	Candidatus Woesearchaeota	Woesearchaeota	-	-	-	-	-	Candidatus Woesearchaeota archaeon CG1_02_33_12
GCA_001872795.1				60.9	0	0	1|OIO81729.1|[all:OIO81729.1;]	-	-	-	-	1805295	DPANN group	Candidatus Pacearchaeota	Pacearchaeota	-	-	-	-	-	Candidatus Pacearchaeota archaeon CG1_02_32_132
GCA_001872825.1				70.56	1.61	14.29	1|OIO62732.1|[all:OIO62732.1;]	-	-	-	-	1805423	DPANN group	Candidatus Woesearchaeota	Woesearchaeota	-	-	-	-	-	Candidatus Woesearchaeota archaeon CG1_02_47_18
GCA_001872885.1				65.43	0	0	1|OIP20627.1|[all:OIP20627.1;]	lcl|MNXZ01000020.1_rrna_30	-	-	-	1805398	Others	unclassified Archaea	unclassified Archaea (miscellaneous)	-	-	-	-	-	archaeon CG2_30_31_98
GCA_001873985.1				75.7	0	0	1|OIN88042.1|[all:OIN88042.1;]	-	-	-	-	1803500	DPANN group	Candidatus Aenigmarchaeota	Aenigmarchaeota	unclassified Aenigmarchaeota	-	-	-	-	Candidatus Aenigmarchaeota archaeon CG1_02_38_14
GCA_001875345.1				82.24	0.93	0	1|OIR18476.1|[all:OIR18476.1;]	-	-	-	-	1888995	Euryarchaeota	Diaforarchaea group	Thermoplasmatota	Candidatus Poseidoniia	Marine Group III	-	-	-	Marine Group III euryarchaeote CG-Epi1
GCA_001875355.1				62.15	0	0	1|OIR23525.1|[all:OIR23525.1;]	-	-	-	-	1888997	Euryarchaeota	Diaforarchaea group	Thermoplasmatota	Candidatus Poseidoniia	Marine Group III	-	-	-	Marine Group III euryarchaeote CG-Epi3
GCA_001875365.1				46.73	0	0	1|OIR20728.1|[all:OIR20728.1;]	-	-	-	-	1888998	Euryarchaeota	Diaforarchaea group	Thermoplasmatota	Candidatus Poseidoniia	Marine Group III	-	-	-	Marine Group III euryarchaeote CG-Epi4
GCA_001875375.1				51.4	1.87	100	1|OIR10189.1|[all:OIR10189.1;]	-	-	-	-	1889000	Euryarchaeota	Diaforarchaea group	Thermoplasmatota	Candidatus Poseidoniia	Marine Group III	-	-	-	Marine Group III euryarchaeote CG-Epi6
GCA_001875425.1				81.93	5.61	0	1|OIR15173.1|[all:OIR15173.1;]	-	-	-	-	1889001	Euryarchaeota	Diaforarchaea group	Thermoplasmatota	Candidatus Poseidoniia	Marine Group III	-	-	-	Marine Group III euryarchaeote CG-Bathy1
GCA_001875455.1				21.5	0	0	1|OIR22482.1|[all:OIR22482.1;]	-	-	-	-	1888999	Euryarchaeota	Diaforarchaea group	Thermoplasmatota	Candidatus Poseidoniia	Marine Group III	-	-	-	Marine Group III euryarchaeote CG-Epi5
GCA_001896515.1				70.51	0	0	1|OJT94645.1|[all:OJT94645.1;]	-	-	-	-	1531428	DPANN group	Candidatus Micrarchaeota	Micrarchaeota	unclassified Candidatus Micrarchaeota	-	-	Candidatus Micrarchaeum	-	-
GCA_001915065.1				71.96	1.87	0	1|OLB45760.1|[all:OLB45760.1;]	-	-	-	-	1805020	Others	unclassified Archaea	unclassified Archaea (miscellaneous)	-	-	-	-	-	archaeon 13_2_20CM_2_53_6
GCA_001915075.1				84	21.96	64.52	1|OLB71365.1|[all:OLB71365.1;]	-	-	-	-	1805019	Others	unclassified Archaea	unclassified Archaea (miscellaneous)	-	-	-	-	-	archaeon 13_2_20CM_2_52_21
GCA_001917505.1				83.8	0.93	0	1|OLB92637.1|[all:OLB92637.1;]	-	-	-	-	1805393	TACK group	Thaumarchaeota	Thaumarchaeota	unclassified Thaumarchaeota	unclassified Thaumarchaeota (miscellaneous)	-	-	-	Thaumarchaeota archaeon 13_1_40CM_38_12
GCA_001917865.1				47.2	2.8	66.67	1|OLC25968.1|[all:OLC25968.1;]	-	-	-	-	1805054	TACK group	Thaumarchaeota	Thaumarchaeota	Nitrososphaeria	Nitrososphaerales	Nitrososphaeraceae	Nitrososphaera	-	-
GCA_001917965.1				59.27	0	0	1|OLC25561.1|[all:OLC25561.1;]	lcl|MNFA01000040.1_rrna_16	-	-	-	1805396	TACK group	Thaumarchaeota	Thaumarchaeota	unclassified Thaumarchaeota	unclassified Thaumarchaeota (miscellaneous)	-	-	-	Thaumarchaeota archaeon 13_1_40CM_4_48_7
GCA_001917995.1				76.95	0	0	1|OLC36512.1|[all:OLC36512.1;]	-	-	-	-	1805394	TACK group	Thaumarchaeota	Thaumarchaeota	unclassified Thaumarchaeota	unclassified Thaumarchaeota (miscellaneous)	-	-	-	Thaumarchaeota archaeon 13_1_40CM_4_38_7
GCA_001918315.1				58.75	0.93	0	1|OLC62112.1|[all:OLC62112.1;]	-	-	-	-	1805017	Others	unclassified Archaea	unclassified Archaea (miscellaneous)	-	-	-	-	-	archaeon 13_1_40CM_4_53_4
GCA_001918455.1				71.81	5.72	6.67	2|OLC84408.1|[all:OLC84408.1;OLC79971.1;]	-	-	-	-	1805392	TACK group	Thaumarchaeota	Thaumarchaeota	unclassified Thaumarchaeota	unclassified Thaumarchaeota (miscellaneous)	-	-	-	Thaumarchaeota archaeon 13_1_40CM_3_50_5
GCA_001918475.1				78.82	5.61	42.86	1|OLC93382.1|[all:OLC93382.1;]	-	-	-	-	1805390	TACK group	Thaumarchaeota	Thaumarchaeota	unclassified Thaumarchaeota	unclassified Thaumarchaeota (miscellaneous)	-	-	-	Thaumarchaeota archaeon 13_1_40CM_3_38_6
GCA_001918715.1				90.65	9.42	5.56	1|OLD05842.1|[all:OLD05842.1;]	-	-	-	-	1805098	TACK group	Crenarchaeota	Crenarchaeota	unclassified Crenarchaeota (miscellaneous)	-	-	-	-	Crenarchaeota archaeon 13_1_40CM_3_53_5
GCA_001918745.1				88.32	0.93	0	1|OLD13661.1|[all:OLD13661.1;]	-	-	-	-	1805096	TACK group	Crenarchaeota	Crenarchaeota	unclassified Crenarchaeota (miscellaneous)	-	-	-	-	Crenarchaeota archaeon 13_1_40CM_3_52_17
GCA_001918765.1				74.45	0.93	0	1|OLD11908.1|[all:OLD11908.1;]	-	-	-	-	1805095	TACK group	Crenarchaeota	Crenarchaeota	unclassified Crenarchaeota (miscellaneous)	-	-	-	-	Crenarchaeota archaeon 13_1_40CM_3_52_10
GCA_001918945.1				58.1	1.4	50	1|OLD29436.1|[all:OLD29436.1;]	-	-	-	-	1805388	TACK group	Thaumarchaeota	Thaumarchaeota	unclassified Thaumarchaeota	unclassified Thaumarchaeota (miscellaneous)	-	-	-	Thaumarchaeota archaeon 13_1_40CM_2_39_7
GCA_001918975.1				32.33	0	0	1|OLD32464.1|[all:OLD32464.1;]	-	-	-	-	1805386	TACK group	Thaumarchaeota	Thaumarchaeota	unclassified Thaumarchaeota	unclassified Thaumarchaeota (miscellaneous)	-	-	-	Thaumarchaeota archaeon 13_1_40CM_2_39_13_2
GCA_001919175.1				86.92	0.93	0	1|OLD35339.1|[all:OLD35339.1;]	-	-	-	-	1805092	TACK group	Crenarchaeota	Crenarchaeota	unclassified Crenarchaeota (miscellaneous)	-	-	-	-	Crenarchaeota archaeon 13_1_40CM_2_52_14
GCA_001919285.1				54.21	0.93	0	1|OLD55302.1|[all:OLD55302.1;]	-	-	-	-	1805013	Others	unclassified Archaea	unclassified Archaea (miscellaneous)	-	-	-	-	-	archaeon 13_1_40CM_2_52_13
GCA_001919675.1				37.07	0	0	1|OLD77808.1|[all:OLD77808.1;]	-	-	-	-	1805012	Others	unclassified Archaea	unclassified Archaea (miscellaneous)	-	-	-	-	-	archaeon 13_1_20CM_52_20
GCA_001920395.1				56.64	0	0	1|OLE40007.1|[all:OLE40007.1;]	-	-	-	-	1805383	TACK group	Thaumarchaeota	Thaumarchaeota	unclassified Thaumarchaeota	unclassified Thaumarchaeota (miscellaneous)	-	-	-	Thaumarchaeota archaeon 13_1_20CM_2_39_20
GCA_001920575.1				72.43	2.8	0	1|OLE58978.1|[all:OLE58978.1;]	-	-	-	-	1805094	TACK group	Crenarchaeota	Crenarchaeota	unclassified Crenarchaeota (miscellaneous)	-	-	-	-	Crenarchaeota archaeon 13_1_20CM_2_53_14
GCA_001940645.1				91.59	6.54	22.22	1|OLS27572.1|[all:OLS27572.1;]	lcl|MDVS01000157.1_rrna_28	-	-	-	1841598	Asgard group	Candidatus Heimdallarchaeota	Heimdallarchaeota	-	-	-	-	-	Candidatus Heimdallarchaeota archaeon LC_3
GCA_001940655.1				80.45	2.34	0	1|OLS12352.1|[all:OLS12352.1;]	-	-	-	-	1849166	Asgard group	Candidatus Lokiarchaeota	Lokiarchaeota	unclassified Lokiarchaeota	-	-	-	-	Candidatus Lokiarchaeota archaeon CR_4
GCA_001940705.1				90.12	3.19	33.33	1|OLS30262.1|[all:OLS30262.1;]	-	-	-	-	1837170	Asgard group	Candidatus Thorarchaeota	Thorarchaeota	-	-	-	-	-	Candidatus Thorarchaeota archaeon AB_25
GCA_001940725.1				72.43	5.14	50	1|OLS22762.1|[all:OLS22762.1;]	-	-	-	-	1841597	Asgard group	Candidatus Heimdallarchaeota	Heimdallarchaeota	-	-	-	-	-	Candidatus Heimdallarchaeota archaeon LC_2
GCA_001940755.1				79.37	2.34	0	1|OLS31815.1|[all:OLS31815.1;]	lcl|MEHH01000036.1_rrna_16	-	-	-	1841596	Asgard group	Candidatus Heimdallarchaeota	Heimdallarchaeota	-	-	-	-	-	Candidatus Heimdallarchaeota archaeon AB_125
GCA_002067035.1				98.6	0	0	1|OPX63874.1|[all:OPX63874.1;]	-	OPX62040.1	OPX62036.1	OPX62039.1	1811680	Euryarchaeota	Stenosarchaea group	Euryarchaeota	Methanomicrobia	Methanomicrobiales	Methanoregulaceae	Methanoregula	-	-
GCA_002067045.1				84.19	1.4	0	1|OPX60650.1|[all:OPX60650.1;]	-	-	OPX62787.1	-	1811727	Euryarchaeota	Diaforarchaea group	Thermoplasmatota	Thermoplasmata	Methanomassiliicoccales	Methanomassiliicoccaceae	-	-	Methanomassiliicoccales archaeon PtaB.Bin134
GCA_002067095.1				93.46	0	0	1|OPX68881.1|[all:OPX68881.1;]	-	-	-	-	1811721	Euryarchaeota	Stenosarchaea group	Euryarchaeota	Methanomicrobia	Methanomicrobiales	Methanoregulaceae	-	-	Methanoregulaceae archaeon PtaB.Bin056
GCA_002067115.1				98.53	0.93	100	1|OPX67635.1|[all:OPX67635.1;]	-	-	-	-	1811720	Euryarchaeota	Stenosarchaea group	Euryarchaeota	Methanomicrobia	Methanomicrobiales	Methanoregulaceae	-	-	Methanoregulaceae archaeon PtaB.Bin009
GCA_002067265.1				74.07	0.93	100	1|OPY17678.1|[all:OPY17678.1;]	-	-	OPY25292.1	OPY25295.1	1811678	Euryarchaeota	Stenosarchaea group	Euryarchaeota	Methanomicrobia	Methanosarcinales	Methanosarcinaceae	Methanomethylovorans	-	-
GCA_002067315.1				99.07	3.27	25	1|OPY30283.1|[all:OPY30283.1;]	-	OPY25673.1	OPY25669.1	OPY25672.1	1811677	Euryarchaeota	Stenosarchaea group	Euryarchaeota	Methanomicrobia	Methanocellales	Methanocellaceae	Methanocella	-	-
GCA_002067325.1				93.31	1.87	0	1|OPY24119.1|[all:OPY24119.1;]	-	OPY20476.1	OPY20480.1	OPY20162.1	1811675	Euryarchaeota	Methanomada group	Euryarchaeota	Methanobacteria	Methanobacteriales	Methanobacteriaceae	Methanobacterium	-	-
GCA_002067365.1				97.66	0.93	0	1|OPY53871.1|[all:OPY53871.1;]	-	OPY51962.1	OPY51959.1	OPY51961.1	1811688	Euryarchaeota	Stenosarchaea group	Euryarchaeota	Methanomicrobia	Methanosarcinales	Methanotrichaceae	Methanothrix	-	-
GCA_002067485.1				82.04	0	0	1|OPX68067.1|[all:OPX68067.1;]	-	-	-	-	1811722	Euryarchaeota	Stenosarchaea group	Euryarchaeota	Methanomicrobia	Methanomicrobiales	Methanoregulaceae	-	-	Methanoregulaceae archaeon PtaB.Bin108
GCA_002067495.1				94.39	0	0	1|OPX80678.1|[all:OPX80678.1;]	-	OPX81191.1	OPX81188.1	OPX81190.1	1811690	Euryarchaeota	Stenosarchaea group	Euryarchaeota	Methanomicrobia	Methanosarcinales	Methanotrichaceae	Methanothrix	-	-
GCA_002067635.1				66.82	1.87	100	1|OPY28896.1|[all:OPY28896.1;]	-	OPY27864.1	-	OPY27863.1	1811729	Euryarchaeota	Diaforarchaea group	Thermoplasmatota	Thermoplasmata	Methanomassiliicoccales	Methanomassiliicoccaceae	-	-	Methanomassiliicoccales archaeon PtaU1.Bin030
GCA_002067645.1				98.6	0	0	1|OPY35427.1|[all:OPY35427.1;]	-	OPY36583.1	-	OPY36584.1	1811681	Euryarchaeota	Stenosarchaea group	Euryarchaeota	Methanomicrobia	Methanomicrobiales	Methanoregulaceae	Methanoregula	-	-
GCA_002067665.1				71.66	0	0	1|OPY41946.1|[all:OPY41946.1;]	-	-	OPY42682.1	-	1811725	Euryarchaeota	Stenosarchaea group	Euryarchaeota	Methanomicrobia	Methanomicrobiales	Methanoregulaceae	-	-	Methanoregulaceae archaeon PtaU1.Bin066
GCA_002067705.1				99.53	0	0	1|OPY48668.1|[all:OPY48668.1;]	-	OPY57467.1	OPY57464.1	OPY55864.1	1811689	Euryarchaeota	Stenosarchaea group	Euryarchaeota	Methanomicrobia	Methanosarcinales	Methanotrichaceae	Methanothrix	-	-
GCA_002067725.1				63.79	0	0	1|OPX81400.1|[all:OPX81400.1;]	-	-	OPX81058.1	OPX81056.1	1811683	Euryarchaeota	Stenosarchaea group	Euryarchaeota	Methanomicrobia	Methanosarcinales	Methanotrichaceae	Methanothrix	-	-
GCA_002067755.1				95.72	0.93	100	1|OPX76374.1|[all:OPX76374.1;]	-	OPX74620.1	OPX74623.1	OPX74621.1	1811684	Euryarchaeota	Stenosarchaea group	Euryarchaeota	Methanomicrobia	Methanosarcinales	Methanotrichaceae	Methanothrix	-	-
GCA_002067795.1				99.53	0	0	1|OPX77938.1|[all:OPX77938.1;]	-	OPX77081.1	OPX77078.1	OPX77080.1	1811685	Euryarchaeota	Stenosarchaea group	Euryarchaeota	Methanomicrobia	Methanosarcinales	Methanotrichaceae	Methanothrix	-	-
GCA_002067895.1				98.6	1.87	0	1|OPY36903.1|[all:OPY36903.1;]	-	OPY35726.1	OPY35722.1	OPY35725.1	1811682	Euryarchaeota	Stenosarchaea group	Euryarchaeota	Methanomicrobia	Methanomicrobiales	Methanoregulaceae	Methanoregula	-	-
GCA_002067905.1				75.83	0	0	1|OPY44203.1|[all:OPY44203.1;]	-	OPY47623.1	OPY46574.1	-	1811686	Euryarchaeota	Stenosarchaea group	Euryarchaeota	Methanomicrobia	Methanosarcinales	Methanotrichaceae	Methanothrix	-	-
GCA_002067935.1				72.43	0	0	1|OPY46326.1|[all:OPY46326.1;]	-	-	-	-	1811687	Euryarchaeota	Stenosarchaea group	Euryarchaeota	Methanomicrobia	Methanosarcinales	Methanotrichaceae	Methanothrix	-	-
GCA_002067955.1				90.65	0	0	1|OPY56939.1|[all:OPY56939.1;]	-	OPY54519.1	OPY54516.1	OPY54518.1	1811691	Euryarchaeota	Stenosarchaea group	Euryarchaeota	Methanomicrobia	Methanosarcinales	Methanotrichaceae	Methanothrix	-	-
GCA_002168355.1				46.73	1.87	50	1|OUX47229.1|[all:OUX47229.1;]	-	-	-	-	1986695	Euryarchaeota	unclassified Euryarchaeota	unclassified Euryarchaeota	unclassified Euryarchaeota (miscellaneous)	-	-	-	-	Euryarchaeota archaeon TMED280
GCA_002168385.1				57.94	0	0	1|OUX47701.1|[all:OUX47701.1;]	-	-	-	-	1986694	Euryarchaeota	unclassified Euryarchaeota	unclassified Euryarchaeota	unclassified Euryarchaeota (miscellaneous)	-	-	-	-	Euryarchaeota archaeon TMED279
GCA_002168805.2				82.71	4.67	80	1|RPG73261.1|[all:RPG73261.1;]	-	-	-	-	1986691	Euryarchaeota	unclassified Euryarchaeota	unclassified Euryarchaeota	unclassified Euryarchaeota (miscellaneous)	-	-	-	-	Euryarchaeota archaeon TMED248
GCA_002169405.1				58.41	1.4	0	1|OUX25685.1|[all:OUX25685.1;]	-	-	-	-	1986693	Euryarchaeota	unclassified Euryarchaeota	unclassified Euryarchaeota	unclassified Euryarchaeota (miscellaneous)	-	-	-	-	Euryarchaeota archaeon TMED255
GCA_002169555.1				57.01	0.93	0	1|OUW78751.1|[all:OUW78751.1;]	-	-	-	-	1986690	Euryarchaeota	unclassified Euryarchaeota	unclassified Euryarchaeota	unclassified Euryarchaeota (miscellaneous)	-	-	-	-	Euryarchaeota archaeon TMED215
GCA_002170075.2				83.18	1.87	50	1|RPG75163.1|[all:RPG75163.1;]	-	-	-	-	1986686	Euryarchaeota	unclassified Euryarchaeota	unclassified Euryarchaeota	unclassified Euryarchaeota (miscellaneous)	-	-	-	-	Euryarchaeota archaeon TMED141
GCA_002170315.2				82.87	2.18	66.67	1|RPG69821.1|[all:RPG69821.1;]	-	-	-	-	1986698	Euryarchaeota	unclassified Euryarchaeota	unclassified Euryarchaeota	unclassified Euryarchaeota (miscellaneous)	-	-	-	-	Euryarchaeota archaeon TMED99
GCA_002170365.2				70.09	0.93	0	1|RPG76696.1|[all:RPG76696.1;]	-	-	-	-	1986696	Euryarchaeota	unclassified Euryarchaeota	unclassified Euryarchaeota	unclassified Euryarchaeota (miscellaneous)	-	-	-	-	Euryarchaeota archaeon TMED85
GCA_002171445.1				84.04	0.93	0	1|OUV26047.1|[all:OUV26047.1;]	-	-	-	-	1986697	Euryarchaeota	unclassified Euryarchaeota	unclassified Euryarchaeota	unclassified Euryarchaeota (miscellaneous)	-	-	-	-	Euryarchaeota archaeon TMED97
GCA_002172185.1				62.62	0	0	1|OUW22587.1|[all:OUW22587.1;]	-	-	-	-	1986688	Euryarchaeota	unclassified Euryarchaeota	unclassified Euryarchaeota	unclassified Euryarchaeota (miscellaneous)	-	-	-	-	Euryarchaeota archaeon TMED173
GCA_002172355.2				73.52	2.95	60	2|RAH06653.1|[all:RAH05970.1;RAH06653.1;]	-	-	-	-	1986685	Euryarchaeota	unclassified Euryarchaeota	unclassified Euryarchaeota	unclassified Euryarchaeota (miscellaneous)	-	-	-	-	Euryarchaeota archaeon TMED132
GCA_002172375.1				78.19	0	0	1|OUV65553.1|[all:OUV65553.1;]	-	-	-	-	1986684	Euryarchaeota	unclassified Euryarchaeota	unclassified Euryarchaeota	unclassified Euryarchaeota (miscellaneous)	-	-	-	-	Euryarchaeota archaeon TMED129
GCA_002172575.1				84.89	5.61	14.29	1|OUV39669.1|[all:OUV39669.1;]	-	-	-	-	1986682	Euryarchaeota	unclassified Euryarchaeota	unclassified Euryarchaeota	unclassified Euryarchaeota (miscellaneous)	-	-	-	-	Euryarchaeota archaeon TMED103
GCA_002204655.1				76.64	0	0	1|OWP54319.1|[all:OWP54319.1;]	lcl|MWKS01000003.1_rrna_41	-	-	-	1961135	Euryarchaeota	Diaforarchaea group	Thermoplasmatota	Thermoplasmata	Thermoplasmatales	Cuniculiplasmataceae	-	-	Cuniculiplasma sp. C_DKE
GCA_002204695.1				80.84	0.93	0	1|OWP53250.1|[all:OWP53250.1;]	lcl|MWKQ01000006.1_rrna_27	-	-	-	1961137	Euryarchaeota	Diaforarchaea group	Thermoplasmatota	Thermoplasmata	Thermoplasmatales	unclassified Thermoplasmatales	-	-	Thermoplasmatales archaeon ARMAN
GCA_002204705.1				97.35	0	0	1|OWP55276.1|[all:OWP55276.1;]	-	-	-	-	1961136	Euryarchaeota	Diaforarchaea group	Thermoplasmatota	Thermoplasmata	Thermoplasmatales	Thermoplasmataceae	-	-	Thermoplasmatales archaeon B_DKE
GCA_002254385.1				61.21	1.87	0	1|OYT44870.1|[all:OYT44870.1;]	lcl|NJDO01000051.1_rrna_7	-	-	-	2012524	Euryarchaeota	Diaforarchaea group	Thermoplasmatota	Thermoplasmata	Thermoplasmatales	unclassified Thermoplasmatales	-	-	Thermoplasmatales archaeon ex4484_6
GCA_002254395.1				57.4	0	0	1|OYT36277.1|[all:OYT36277.1;]	-	-	-	-	2012516	DPANN group	Candidatus Pacearchaeota	Pacearchaeota	-	-	-	-	-	Candidatus Pacearchaeota archaeon ex4484_71
GCA_002254465.1				92.36	5.61	0	1|OYT48948.1|[all:OYT48948.1;]	-	-	-	-	2012520	TACK group	Crenarchaeota	Crenarchaeota	Thermoprotei	Desulfurococcales	unclassified Desulfurococcales	-	-	Desulfurococcales archaeon ex4484_42
GCA_002254475.1				62.54	1.87	0	1|OYT44974.1|[all:OYT44974.1;]	-	-	-	-	2012513	TACK group	Candidatus Bathyarchaeota	Bathyarchaeota	unclassified Candidatus Bathyarchaeota	-	-	-	-	Candidatus Bathyarchaeota archaeon ex4484_40
GCA_002254485.1				75.86	6.54	0	2|OYT60770.1|[all:OYT60770.1;OYT61321.1;]	-	-	-	-	2012522	Euryarchaeota	Diaforarchaea group	Thermoplasmatota	Thermoplasmata	Thermoplasmatales	unclassified Thermoplasmatales	-	-	Thermoplasmatales archaeon ex4484_30
GCA_002254495.1				51.76	0.93	0	1|OYT40865.1|[all:OYT40865.1;]	-	-	-	-	2012514	DPANN group	Candidatus Pacearchaeota	Pacearchaeota	-	-	-	-	-	Candidatus Pacearchaeota archaeon ex4484_26
GCA_002254545.1				68.22	0.47	100	1|OYT42616.1|[all:OYT42616.1;]	lcl|NJEA01000011.1_rrna_3	-	-	-	2012503	DPANN group	Candidatus Aenigmarchaeota	Aenigmarchaeota	unclassified Aenigmarchaeota	-	-	-	-	Candidatus Aenigmarchaeota archaeon ex4484_224
GCA_002254595.1				53.85	0	0	1|OYT61554.1|[all:OYT61554.1;]	-	-	-	-	2012526	TACK group	Crenarchaeota	Crenarchaeota	Thermoprotei	Thermoproteales	Thermofilaceae	Thermofilum	-	-
GCA_002254645.1				79.44	8.26	0	1|OYT31352.1|[all:OYT31352.1;]	-	-	-	-	2012527	TACK group	Crenarchaeota	Crenarchaeota	Thermoprotei	Thermoproteales	Thermofilaceae	Thermofilum	-	-
GCA_002254665.1				87.38	0.93	100	1|OYT40403.1|[all:OYT40403.1;]	-	-	-	-	2012521	TACK group	Crenarchaeota	Crenarchaeota	Thermoprotei	Desulfurococcales	unclassified Desulfurococcales	-	-	Desulfurococcales archaeon ex4484_58
GCA_002254705.1				57.81	8.88	0	1|OYT32797.1|[all:OYT32797.1;]	-	-	-	-	2012531	DPANN group	Candidatus Woesearchaeota	Woesearchaeota	-	-	-	-	-	Candidatus Woesearchaeota archaeon ex4484_78
GCA_002254745.1				72.9	0.93	0	1|OYT59104.1|[all:OYT59104.1;]	-	-	-	-	2012518	TACK group	Crenarchaeota	Crenarchaeota	Thermoprotei	Desulfurococcales	unclassified Desulfurococcales	-	-	Desulfurococcales archaeon ex4484_217_1
GCA_002254805.1				49.93	0	0	1|OYT37888.1|[all:OYT37888.1;]	lcl|NJDW01000001.1_rrna_10	-	-	-	2012515	DPANN group	Candidatus Pacearchaeota	Pacearchaeota	-	-	-	-	-	Candidatus Pacearchaeota archaeon ex4484_31
GCA_002254825.2				74.23	0	0	1|PHP46037.1|[all:PHP46037.1;]	lcl|NJEL02000008.1_rrna_9	-	-	PHP46141.1	1978124	Euryarchaeota	Stenosarchaea group	Euryarchaeota	Methanomicrobia	Methanosarcinales	unclassified Methanosarcinales	-	-	Methanosarcinales archaeon ex4572_44
GCA_002254865.1				98.24	79.6	0.77	2|OYT33041.1|[all:OYT33041.1;OYT37967.1;]	lcl|NJDI01000004.1_rrna_13	-	-	-	2012529	Euryarchaeota	Archaeoglobi	Euryarchaeota	Archaeoglobi	Archaeoglobales	unclassified Archaeoglobales	-	-	Archaeoglobales archaeon ex4484_92
GCA_002254885.1				72.43	2.8	0	1|OYT29709.1|[all:OYT29709.1;]	-	-	-	-	2012525	Euryarchaeota	Diaforarchaea group	Thermoplasmatota	Thermoplasmata	Thermoplasmatales	unclassified Thermoplasmatales	-	-	Thermoplasmatales archaeon ex4572_165
GCA_002254895.1				46.73	0	0	1|OYT26814.1|[all:OYT26814.1;]	-	-	-	-	2012533	TACK group	Crenarchaeota	Crenarchaeota	Thermoprotei	unclassified Thermoprotei	-	-	-	Thermoprotei archaeon ex4572_64
GCA_002254905.1				68.3	3.74	0	1|OYT27901.1|[all:OYT27901.1;]	lcl|NJDJ01000004.1_rrna_13	-	-	-	2012528	TACK group	Crenarchaeota	Crenarchaeota	Thermoprotei	Thermoproteales	Thermofilaceae	Thermofilum	-	-
GCA_002254945.1				67.88	10.28	25	1|OYT41235.1|[all:OYT41235.1;]	-	-	-	-	2012507	DPANN group	Candidatus Altiarchaeota	Altiarchaeota	Altiarchaeia	Candidatus Altiarchaeales	unclassified Candidatus Altiarchaeales	-	-	Candidatus Altiarchaeales archaeon ex4484_43
GCA_002254965.1				57.63	6.85	0	1|OYT47289.1|[all:OYT47289.1;]	-	-	-	-	2012512	TACK group	Candidatus Bathyarchaeota	Bathyarchaeota	unclassified Candidatus Bathyarchaeota	-	-	-	-	Candidatus Bathyarchaeota archaeon ex4484_231
GCA_002254985.1				68.78	2.8	33.33	1|OYT55867.1|[all:OYT55867.1;]	-	-	-	-	2012519	TACK group	Crenarchaeota	Crenarchaeota	Thermoprotei	Desulfurococcales	unclassified Desulfurococcales	-	-	Desulfurococcales archaeon ex4484_217_2
GCA_002255025.1				70.09	0.93	100	1|OYT52184.1|[all:OYT52184.1;]	-	-	-	-	2012509	TACK group	Candidatus Bathyarchaeota	Bathyarchaeota	unclassified Candidatus Bathyarchaeota	-	-	-	-	Candidatus Bathyarchaeota archaeon ex4484_135
GCA_002255045.1				92.06	7.69	0	1|OYT66177.1|[all:OYT66177.1;]	-	-	-	-	2012510	TACK group	Candidatus Bathyarchaeota	Bathyarchaeota	unclassified Candidatus Bathyarchaeota	-	-	-	-	Candidatus Bathyarchaeota archaeon ex4484_205
GCA_002255055.1				78.04	6.54	0	1|OYT56419.1|[all:OYT56419.1;]	-	-	-	-	2012502	DPANN group	Candidatus Aenigmarchaeota	Aenigmarchaeota	unclassified Aenigmarchaeota	-	-	-	-	Candidatus Aenigmarchaeota archaeon ex4484_14
GCA_002255105.1				53.74	0.47	0	1|OYT68140.1|[all:OYT68140.1;]	-	-	-	-	2012532	TACK group	Thaumarchaeota	Thaumarchaeota	unclassified Thaumarchaeota	unclassified Thaumarchaeota (miscellaneous)	-	-	-	Thaumarchaeota archaeon ex4484_121
GCA_002256575.1				91.74	0.07	0	1|OYV12379.1|[all:OYV12379.1;]	-	-	-	-	1917473	Euryarchaeota	Stenosarchaea group	Euryarchaeota	Methanomicrobia	Methanosarcinales	Methanotrichaceae	Methanothrix	-	-
GCA_002256595.1				85.98	1.87	0	1|OYV09645.1|[all:OYV09645.1;]	-	OYV09333.1	OYV09330.1	OYV09332.1	1917472	Euryarchaeota	Stenosarchaea group	Euryarchaeota	Methanomicrobia	Methanosarcinales	Methanotrichaceae	Methanothrix	-	-
GCA_002256645.1				27.73	4.36	75	1|OYV07750.1|[all:OYV07750.1;]	-	-	-	-	1917476	Euryarchaeota	Stenosarchaea group	Euryarchaeota	Methanomicrobia	Methanosarcinales	Methanotrichaceae	Methanothrix	-	-
GCA_002256665.1				73.05	0.93	100	1|OYV12281.1|[all:OYV12281.1;]	-	-	-	-	1917477	Euryarchaeota	Stenosarchaea group	Euryarchaeota	Methanomicrobia	Methanosarcinales	Methanotrichaceae	Methanothrix	-	-
GCA_002256715.1				73.83	0.47	100	1|OYV11730.1|[all:OYV11730.1;]	-	OYV13241.1	OYV13238.1	OYV13240.1	1917474	Euryarchaeota	Stenosarchaea group	Euryarchaeota	Methanomicrobia	Methanosarcinales	Methanotrichaceae	Methanothrix	-	-
GCA_002317795.1				91.59	1.87	50	1|PBO85963.1|[all:PBO85963.1;]	lcl|NVWC01000001.1_rrna_47	-	-	-	2026795	TACK group	Thaumarchaeota	Thaumarchaeota	unclassified Thaumarchaeota	unclassified Thaumarchaeota (miscellaneous)	-	-	-	Thaumarchaeota archaeon
GCA_002317815.1				58.57	4.67	0	1|PBO81298.1|[all:PBO81298.1;]	-	-	-	-	2026739	Euryarchaeota	unclassified Euryarchaeota	unclassified Euryarchaeota	unclassified Euryarchaeota (miscellaneous)	-	-	-	-	Euryarchaeota archaeon
GCA_002356395.1				100	0.29	0	1|BAZ99219.1|[all:BAZ99219.1;]	lcl|AP018336.1_rrna_39	BAZ99180.1	BAZ99184.1	BAZ99145.1	2017966	Euryarchaeota	Methanomada group	Euryarchaeota	Methanobacteria	Methanobacteriales	Methanobacteriaceae	Methanothermobacter	-	-
GCA_002457145.1				72.84	0	0	1|PDH23038.1|[all:PDH23038.1;]	-	-	-	-	2007299	Euryarchaeota	Diaforarchaea group	Thermoplasmatota	Candidatus Poseidoniia	Candidatus Poseidoniales	-	-	-	Marine Group II euryarchaeote MED-G38
GCA_002457555.1				78.66	0	0	1|PDH21647.1|[all:PDH21647.1;]	-	-	-	-	2007298	Euryarchaeota	Diaforarchaea group	Thermoplasmatota	Candidatus Poseidoniia	Candidatus Poseidoniales	-	-	-	Marine Group II euryarchaeote MED-G37
GCA_002457595.1				65.89	0	0	1|PDH24135.1|[all:PDH24135.1;]	-	-	-	-	2007297	Euryarchaeota	Diaforarchaea group	Thermoplasmatota	Candidatus Poseidoniia	Candidatus Poseidoniales	-	-	-	Marine Group II euryarchaeote MED-G36
GCA_002457605.1				59.97	0	0	1|PDH27000.1|[all:PDH27000.1;]	-	-	-	-	2007295	Euryarchaeota	Diaforarchaea group	Thermoplasmatota	Candidatus Poseidoniia	Candidatus Poseidoniales	-	-	-	Marine Group II euryarchaeote MED-G34
GCA_002490245.1				94.39	1.94	0	1|PDM26525.1|[all:PDM26525.1;]	-	-	-	-	2041147	TACK group	Candidatus Bathyarchaeota	Bathyarchaeota	unclassified Candidatus Bathyarchaeota	-	-	-	-	Candidatus Bathyarchaeota archaeon B24-2
GCA_002683155.1				61.9	0	0	1|MAB35860.1|[all:MAB35860.1;]	-	-	-	-	2026739	Euryarchaeota	unclassified Euryarchaeota	unclassified Euryarchaeota	unclassified Euryarchaeota (miscellaneous)	-	-	-	-	Euryarchaeota archaeon
GCA_002685215.1				65.26	0	0	1|MAD56885.1|[all:MAD56885.1;]	-	-	-	-	2026739	Euryarchaeota	unclassified Euryarchaeota	unclassified Euryarchaeota	unclassified Euryarchaeota (miscellaneous)	-	-	-	-	Euryarchaeota archaeon
GCA_002685315.1				50.4	0.07	100	1|MAD72213.1|[all:MAD72213.1;]	-	-	-	-	2026739	Euryarchaeota	unclassified Euryarchaeota	unclassified Euryarchaeota	unclassified Euryarchaeota (miscellaneous)	-	-	-	-	Euryarchaeota archaeon
GCA_002685415.1				66.04	0.65	0	1|MAC96880.1|[all:MAC96880.1;]	-	-	-	-	2026739	Euryarchaeota	unclassified Euryarchaeota	unclassified Euryarchaeota	unclassified Euryarchaeota (miscellaneous)	-	-	-	-	Euryarchaeota archaeon
GCA_002685635.1				50.47	0.93	100	1|MAD55577.1|[all:MAD55577.1;]	-	-	-	-	2026739	Euryarchaeota	unclassified Euryarchaeota	unclassified Euryarchaeota	unclassified Euryarchaeota (miscellaneous)	-	-	-	-	Euryarchaeota archaeon
GCA_002685735.1				75.23	1.87	0	1|MAE41951.1|[all:MAE41951.1;]	-	-	-	-	2026739	Euryarchaeota	unclassified Euryarchaeota	unclassified Euryarchaeota	unclassified Euryarchaeota (miscellaneous)	-	-	-	-	Euryarchaeota archaeon
GCA_002685855.1				72.12	0.93	0	1|MAE13295.1|[all:MAE13295.1;]	-	-	-	-	2026803	DPANN group	Candidatus Woesearchaeota	Woesearchaeota	-	-	-	-	-	Candidatus Woesearchaeota archaeon
GCA_002685895.1				59.35	1.94	25	1|MAE38891.1|[all:MAE38891.1;]	-	-	-	-	2026739	Euryarchaeota	unclassified Euryarchaeota	unclassified Euryarchaeota	unclassified Euryarchaeota (miscellaneous)	-	-	-	-	Euryarchaeota archaeon
GCA_002686035.1				72.21	2.34	0	1|MAF19441.1|[all:MAF19441.1;]	-	-	-	-	2026739	Euryarchaeota	unclassified Euryarchaeota	unclassified Euryarchaeota	unclassified Euryarchaeota (miscellaneous)	-	-	-	-	Euryarchaeota archaeon
GCA_002686195.1				57.79	0	0	1|MAG24788.1|[all:MAG24788.1;]	-	-	-	-	2026773	DPANN group	Candidatus Pacearchaeota	Pacearchaeota	-	-	-	-	-	Candidatus Pacearchaeota archaeon
GCA_002686215.1				52.8	0	0	1|MAG48358.1|[all:MAG48358.1;]	lcl|NZAU01000083.1_rrna_17	-	-	-	2026803	DPANN group	Candidatus Woesearchaeota	Woesearchaeota	-	-	-	-	-	Candidatus Woesearchaeota archaeon
GCA_002686295.1				77.57	0.93	0	1|MAG39294.1|[all:MAG39294.1;]	-	-	-	-	2026803	DPANN group	Candidatus Woesearchaeota	Woesearchaeota	-	-	-	-	-	Candidatus Woesearchaeota archaeon
GCA_002686315.1				63.62	1.87	50	1|MAG73681.1|[all:MAG73681.1;]	-	-	-	-	1906665	Others	unclassified Archaea	unclassified Archaea (miscellaneous)	-	-	-	-	-	archaeon
GCA_002686355.1				65.42	0	0	1|MAG10797.1|[all:MAG10797.1;]	-	-	-	-	2026773	DPANN group	Candidatus Pacearchaeota	Pacearchaeota	-	-	-	-	-	Candidatus Pacearchaeota archaeon
GCA_002686495.1				45.79	1.87	50	1|MAF93969.1|[all:MAF93969.1;]	-	-	-	-	2026803	DPANN group	Candidatus Woesearchaeota	Woesearchaeota	-	-	-	-	-	Candidatus Woesearchaeota archaeon
GCA_002686525.1				77.5	0.93	50	1|MAG75010.1|[all:MAG75010.1;]	-	-	-	-	2026739	Euryarchaeota	unclassified Euryarchaeota	unclassified Euryarchaeota	unclassified Euryarchaeota (miscellaneous)	-	-	-	-	Euryarchaeota archaeon
GCA_002686855.1				72.43	0	0	1|MAE42416.1|[all:MAE42416.1;]	-	-	-	-	2026803	DPANN group	Candidatus Woesearchaeota	Woesearchaeota	-	-	-	-	-	Candidatus Woesearchaeota archaeon
GCA_002687075.1				89.72	2.01	0	1|MAE78653.1|[all:MAE78653.1;]	-	-	-	-	2026739	Euryarchaeota	unclassified Euryarchaeota	unclassified Euryarchaeota	unclassified Euryarchaeota (miscellaneous)	-	-	-	-	Euryarchaeota archaeon
GCA_002687185.1				68.22	0	0	1|MAF36011.1|[all:MAF36011.1;]	-	-	-	-	1906665	Others	unclassified Archaea	unclassified Archaea (miscellaneous)	-	-	-	-	-	archaeon
GCA_002687255.1				62.23	0	0	1|MAE49359.1|[all:MAE49359.1;]	-	-	-	-	2026773	DPANN group	Candidatus Pacearchaeota	Pacearchaeota	-	-	-	-	-	Candidatus Pacearchaeota archaeon
GCA_002687275.1				72.66	0	0	1|MAF34384.1|[all:MAF34384.1;]	-	-	-	-	2026803	DPANN group	Candidatus Woesearchaeota	Woesearchaeota	-	-	-	-	-	Candidatus Woesearchaeota archaeon
GCA_002687815.1				71.65	1.87	0	1|MAG50724.1|[all:MAG50724.1;]	lcl|NZBH01000041.1_rrna_29	-	-	-	1906665	Others	unclassified Archaea	unclassified Archaea (miscellaneous)	-	-	-	-	-	archaeon
GCA_002687935.1				89.72	1.87	100	1|MAF89486.1|[all:MAF89486.1;]	lcl|NZBN01000007.1_rrna_36	-	-	-	2026739	Euryarchaeota	unclassified Euryarchaeota	unclassified Euryarchaeota	unclassified Euryarchaeota (miscellaneous)	-	-	-	-	Euryarchaeota archaeon
GCA_002688165.1				66.59	0.65	100	1|MAG61574.1|[all:MAG61574.1;]	-	-	-	-	2026773	DPANN group	Candidatus Pacearchaeota	Pacearchaeota	-	-	-	-	-	Candidatus Pacearchaeota archaeon
GCA_002688265.1				74.77	1.87	0	1|MAG60408.1|[all:MAG60408.1;]	-	-	-	-	1906665	Others	unclassified Archaea	unclassified Archaea (miscellaneous)	-	-	-	-	-	archaeon
GCA_002688315.1				85.28	0	0	1|MAG15862.1|[all:MAG15862.1;]	-	-	-	-	2026803	DPANN group	Candidatus Woesearchaeota	Woesearchaeota	-	-	-	-	-	Candidatus Woesearchaeota archaeon
GCA_002688325.1				62.62	1.87	0	1|MAG20072.1|[all:MAG20072.1;]	-	-	-	-	1906665	Others	unclassified Archaea	unclassified Archaea (miscellaneous)	-	-	-	-	-	archaeon
GCA_002688335.1				65.19	1.87	0	1|MAG02497.1|[all:MAG02497.1;]	lcl|NZCQ01000023.1_rrna_14	-	-	-	2026773	DPANN group	Candidatus Pacearchaeota	Pacearchaeota	-	-	-	-	-	Candidatus Pacearchaeota archaeon
GCA_002688355.1				78.04	1.87	0	1|MAG47364.1|[all:MAG47364.1;]	lcl|NZCT01000030.1_rrna_23	-	-	-	1906665	Others	unclassified Archaea	unclassified Archaea (miscellaneous)	-	-	-	-	-	archaeon
GCA_002688415.1				69.24	0.93	0	1|MAG40077.1|[all:MAG40077.1;]	-	-	-	-	2026773	DPANN group	Candidatus Pacearchaeota	Pacearchaeota	-	-	-	-	-	Candidatus Pacearchaeota archaeon
GCA_002688745.1				66.2	4.67	42.86	1|MAG77755.1|[all:MAG77755.1;]	-	-	-	-	1906665	Others	unclassified Archaea	unclassified Archaea (miscellaneous)	-	-	-	-	-	archaeon
GCA_002688755.1				61.95	4.21	42.86	1|MAH03243.1|[all:MAH03243.1;]	-	-	-	-	2026773	DPANN group	Candidatus Pacearchaeota	Pacearchaeota	-	-	-	-	-	Candidatus Pacearchaeota archaeon
GCA_002688775.1				68.69	0.93	100	1|MAG91941.1|[all:MAG91941.1;]	lcl|NZDH01000017.1_rrna_17	-	-	-	2026803	DPANN group	Candidatus Woesearchaeota	Woesearchaeota	-	-	-	-	-	Candidatus Woesearchaeota archaeon
GCA_002688825.1				61.11	2.3	0	1|MAH08673.1|[all:MAH08673.1;]	-	-	-	-	2026739	Euryarchaeota	unclassified Euryarchaeota	unclassified Euryarchaeota	unclassified Euryarchaeota (miscellaneous)	-	-	-	-	Euryarchaeota archaeon
GCA_002688875.1				59.42	0.93	0	1|MAH06900.1|[all:MAH06900.1;]	-	-	-	-	2026773	DPANN group	Candidatus Pacearchaeota	Pacearchaeota	-	-	-	-	-	Candidatus Pacearchaeota archaeon
GCA_002688925.1				83.88	0	0	1|MAH32794.1|[all:MAH32794.1;]	-	-	-	-	1906665	Others	unclassified Archaea	unclassified Archaea (miscellaneous)	-	-	-	-	-	archaeon
GCA_002689165.1				88.79	2.8	0	1|MAH98438.1|[all:MAH98438.1;]	-	-	-	-	2026739	Euryarchaeota	unclassified Euryarchaeota	unclassified Euryarchaeota	unclassified Euryarchaeota (miscellaneous)	-	-	-	-	Euryarchaeota archaeon
GCA_002689345.1				67.29	0	0	1|MAH91157.1|[all:MAH91157.1;]	-	-	-	-	2026739	Euryarchaeota	unclassified Euryarchaeota	unclassified Euryarchaeota	unclassified Euryarchaeota (miscellaneous)	-	-	-	-	Euryarchaeota archaeon
GCA_002689565.1				61.14	0.93	100	1|MAI04288.1|[all:MAI04288.1;]	-	-	-	-	2026739	Euryarchaeota	unclassified Euryarchaeota	unclassified Euryarchaeota	unclassified Euryarchaeota (miscellaneous)	-	-	-	-	Euryarchaeota archaeon
GCA_002689805.1				73.36	1.4	0	1|MAJ18508.1|[all:MAJ18508.1;]	-	-	-	-	2026739	Euryarchaeota	unclassified Euryarchaeota	unclassified Euryarchaeota	unclassified Euryarchaeota (miscellaneous)	-	-	-	-	Euryarchaeota archaeon
GCA_002689985.1				53.04	0	0	1|MAG78820.1|[all:MAG78820.1;]	-	-	-	-	2026773	DPANN group	Candidatus Pacearchaeota	Pacearchaeota	-	-	-	-	-	Candidatus Pacearchaeota archaeon
GCA_002690335.1				53.98	2.49	0	1|MAH21503.1|[all:MAH21503.1;]	-	-	-	-	2026795	TACK group	Thaumarchaeota	Thaumarchaeota	unclassified Thaumarchaeota	unclassified Thaumarchaeota (miscellaneous)	-	-	-	Thaumarchaeota archaeon
GCA_002690445.1				53.89	0	0	1|MAH51865.1|[all:MAH51865.1;]	-	-	-	-	2026773	DPANN group	Candidatus Pacearchaeota	Pacearchaeota	-	-	-	-	-	Candidatus Pacearchaeota archaeon
GCA_002690535.1				76.48	2.8	0	1|MAI01329.1|[all:MAI01329.1;]	-	-	-	-	2024843	TACK group	Thaumarchaeota	Thaumarchaeota	Nitrososphaeria	Nitrosopumilales	Nitrosopumilaceae	Nitrosopumilus	-	-
GCA_002690815.1				65.82	0.93	0	1|MAI40496.1|[all:MAI40496.1;]	-	-	-	-	2026739	Euryarchaeota	unclassified Euryarchaeota	unclassified Euryarchaeota	unclassified Euryarchaeota (miscellaneous)	-	-	-	-	Euryarchaeota archaeon
GCA_002692145.1				58.41	5.61	25	1|MAK19814.1|[all:MAK19814.1;]	-	-	-	-	2026739	Euryarchaeota	unclassified Euryarchaeota	unclassified Euryarchaeota	unclassified Euryarchaeota (miscellaneous)	-	-	-	-	Euryarchaeota archaeon
GCA_002692365.2				74.77	3.74	100	1|RAH11019.1|[all:RAH11019.1;]	-	-	-	-	2026739	Euryarchaeota	unclassified Euryarchaeota	unclassified Euryarchaeota	unclassified Euryarchaeota (miscellaneous)	-	-	-	-	Euryarchaeota archaeon
GCA_002692465.1				77.1	1.87	50	1|MAK05415.1|[all:MAK05415.1;]	-	-	-	-	2026739	Euryarchaeota	unclassified Euryarchaeota	unclassified Euryarchaeota	unclassified Euryarchaeota (miscellaneous)	-	-	-	-	Euryarchaeota archaeon
GCA_002692695.1				61.99	0.93	0	1|MAK94929.1|[all:MAK94929.1;]	-	-	-	-	2026739	Euryarchaeota	unclassified Euryarchaeota	unclassified Euryarchaeota	unclassified Euryarchaeota (miscellaneous)	-	-	-	-	Euryarchaeota archaeon
GCA_002692765.1				65.11	2.8	66.67	1|MAK89257.1|[all:MAK89257.1;]	-	-	-	-	2026739	Euryarchaeota	unclassified Euryarchaeota	unclassified Euryarchaeota	unclassified Euryarchaeota (miscellaneous)	-	-	-	-	Euryarchaeota archaeon
GCA_002692775.1				81.2	0.93	0	1|MAK41127.1|[all:MAK41127.1;]	-	-	-	-	2026739	Euryarchaeota	unclassified Euryarchaeota	unclassified Euryarchaeota	unclassified Euryarchaeota (miscellaneous)	-	-	-	-	Euryarchaeota archaeon
GCA_002693165.1				70.56	4.21	0	1|MAM41902.1|[all:MAM41902.1;]	-	-	-	-	2026795	TACK group	Thaumarchaeota	Thaumarchaeota	unclassified Thaumarchaeota	unclassified Thaumarchaeota (miscellaneous)	-	-	-	Thaumarchaeota archaeon
GCA_002693225.1				71.89	5.84	87.5	1|MAM99277.1|[all:MAM99277.1;]	-	-	-	-	2026739	Euryarchaeota	unclassified Euryarchaeota	unclassified Euryarchaeota	unclassified Euryarchaeota (miscellaneous)	-	-	-	-	Euryarchaeota archaeon
GCA_002693705.1				80.53	2.8	33.33	1|MAO53346.1|[all:MAO53346.1;]	-	-	-	-	2026739	Euryarchaeota	unclassified Euryarchaeota	unclassified Euryarchaeota	unclassified Euryarchaeota (miscellaneous)	-	-	-	-	Euryarchaeota archaeon
GCA_002693925.2				71.5	0.07	0	1|RAH04956.1|[all:RAH04956.1;]	-	-	-	-	2026739	Euryarchaeota	unclassified Euryarchaeota	unclassified Euryarchaeota	unclassified Euryarchaeota (miscellaneous)	-	-	-	-	Euryarchaeota archaeon
GCA_002694245.1				89.72	2.8	50	1|MAK96943.1|[all:MAK96943.1;]	-	-	-	-	2026739	Euryarchaeota	unclassified Euryarchaeota	unclassified Euryarchaeota	unclassified Euryarchaeota (miscellaneous)	-	-	-	-	Euryarchaeota archaeon
GCA_002694525.1				76.79	0.93	0	1|MAL19462.1|[all:MAL19462.1;]	-	-	-	-	2026739	Euryarchaeota	unclassified Euryarchaeota	unclassified Euryarchaeota	unclassified Euryarchaeota (miscellaneous)	-	-	-	-	Euryarchaeota archaeon
GCA_002694585.1				78.97	2.8	66.67	1|MAL51358.1|[all:MAL51358.1;]	-	-	-	-	2026739	Euryarchaeota	unclassified Euryarchaeota	unclassified Euryarchaeota	unclassified Euryarchaeota (miscellaneous)	-	-	-	-	Euryarchaeota archaeon
GCA_002695105.1				59.49	4.67	40	1|MAM36845.1|[all:MAM36845.1;]	-	-	-	-	2026739	Euryarchaeota	unclassified Euryarchaeota	unclassified Euryarchaeota	unclassified Euryarchaeota (miscellaneous)	-	-	-	-	Euryarchaeota archaeon
GCA_002695145.1				83.64	2.8	0	1|MAN06767.1|[all:MAN06767.1;]	-	-	-	-	2026739	Euryarchaeota	unclassified Euryarchaeota	unclassified Euryarchaeota	unclassified Euryarchaeota (miscellaneous)	-	-	-	-	Euryarchaeota archaeon
GCA_002695525.1				58.88	0.93	100	1|MAN21771.1|[all:MAN21771.1;]	-	-	-	-	2026739	Euryarchaeota	unclassified Euryarchaeota	unclassified Euryarchaeota	unclassified Euryarchaeota (miscellaneous)	-	-	-	-	Euryarchaeota archaeon
GCA_002696315.1				85.51	1.87	50	1|MAO69580.1|[all:MAO69580.1;]	-	-	-	-	2026739	Euryarchaeota	unclassified Euryarchaeota	unclassified Euryarchaeota	unclassified Euryarchaeota (miscellaneous)	-	-	-	-	Euryarchaeota archaeon
GCA_002696505.1				87.5	4.67	80	1|MAP58692.1|[all:MAP58692.1;]	-	-	-	-	2026739	Euryarchaeota	unclassified Euryarchaeota	unclassified Euryarchaeota	unclassified Euryarchaeota (miscellaneous)	-	-	-	-	Euryarchaeota archaeon
GCA_002696565.1				66.59	0.93	0	1|MAO99713.1|[all:MAO99713.1;]	-	-	-	-	2026739	Euryarchaeota	unclassified Euryarchaeota	unclassified Euryarchaeota	unclassified Euryarchaeota (miscellaneous)	-	-	-	-	Euryarchaeota archaeon
GCA_002696615.1				73.36	1.87	100	1|MAP65783.1|[all:MAP65783.1;]	-	-	-	-	2026739	Euryarchaeota	unclassified Euryarchaeota	unclassified Euryarchaeota	unclassified Euryarchaeota (miscellaneous)	-	-	-	-	Euryarchaeota archaeon
GCA_002696845.1				75.7	2.34	80	1|MAP43443.1|[all:MAP43443.1;]	-	-	-	-	2026739	Euryarchaeota	unclassified Euryarchaeota	unclassified Euryarchaeota	unclassified Euryarchaeota (miscellaneous)	-	-	-	-	Euryarchaeota archaeon
GCA_002697065.1				55.61	0.93	100	1|MAP85364.1|[all:MAP85364.1;]	-	-	-	-	2026739	Euryarchaeota	unclassified Euryarchaeota	unclassified Euryarchaeota	unclassified Euryarchaeota (miscellaneous)	-	-	-	-	Euryarchaeota archaeon
GCA_002697105.1				58.41	0.93	100	1|MAP58444.1|[all:MAP58444.1;]	-	-	-	-	2026739	Euryarchaeota	unclassified Euryarchaeota	unclassified Euryarchaeota	unclassified Euryarchaeota (miscellaneous)	-	-	-	-	Euryarchaeota archaeon
GCA_002697175.1				59.35	1.87	0	1|MAQ05740.1|[all:MAQ05740.1;]	-	-	-	-	2026739	Euryarchaeota	unclassified Euryarchaeota	unclassified Euryarchaeota	unclassified Euryarchaeota (miscellaneous)	-	-	-	-	Euryarchaeota archaeon
GCA_002697305.1				60.28	0	0	1|MAQ04792.1|[all:MAQ04792.1;]	-	-	-	-	2026739	Euryarchaeota	unclassified Euryarchaeota	unclassified Euryarchaeota	unclassified Euryarchaeota (miscellaneous)	-	-	-	-	Euryarchaeota archaeon
GCA_002697685.1				65.26	1.87	75	1|MAR42302.1|[all:MAR42302.1;]	-	-	-	-	2026739	Euryarchaeota	unclassified Euryarchaeota	unclassified Euryarchaeota	unclassified Euryarchaeota (miscellaneous)	-	-	-	-	Euryarchaeota archaeon
GCA_002697705.1				66.67	0	0	1|MAR93460.1|[all:MAR93460.1;]	-	-	-	-	2026739	Euryarchaeota	unclassified Euryarchaeota	unclassified Euryarchaeota	unclassified Euryarchaeota (miscellaneous)	-	-	-	-	Euryarchaeota archaeon
GCA_002697845.1				66.36	3.74	25	1|MAR61818.1|[all:MAR61818.1;]	-	-	-	-	2026739	Euryarchaeota	unclassified Euryarchaeota	unclassified Euryarchaeota	unclassified Euryarchaeota (miscellaneous)	-	-	-	-	Euryarchaeota archaeon
GCA_002698145.1				89.88	3.74	75	1|MAR23529.1|[all:MAR23529.1;]	-	-	-	-	2026739	Euryarchaeota	unclassified Euryarchaeota	unclassified Euryarchaeota	unclassified Euryarchaeota (miscellaneous)	-	-	-	-	Euryarchaeota archaeon
GCA_002698225.1				75.23	0	0	1|MAQ56683.1|[all:MAQ56683.1;]	-	-	-	-	2026739	Euryarchaeota	unclassified Euryarchaeota	unclassified Euryarchaeota	unclassified Euryarchaeota (miscellaneous)	-	-	-	-	Euryarchaeota archaeon
GCA_002698285.1				51.55	1.87	0	1|MAQ62768.1|[all:MAQ62768.1;]	-	-	-	-	2026739	Euryarchaeota	unclassified Euryarchaeota	unclassified Euryarchaeota	unclassified Euryarchaeota (miscellaneous)	-	-	-	-	Euryarchaeota archaeon
GCA_002698405.1				65.34	0.93	100	1|MAR25063.1|[all:MAR25063.1;]	-	-	-	-	2026739	Euryarchaeota	unclassified Euryarchaeota	unclassified Euryarchaeota	unclassified Euryarchaeota (miscellaneous)	-	-	-	-	Euryarchaeota archaeon
GCA_002698465.1				67.95	2.49	100	1|MAS01632.1|[all:MAS01632.1;]	-	-	-	-	2026739	Euryarchaeota	unclassified Euryarchaeota	unclassified Euryarchaeota	unclassified Euryarchaeota (miscellaneous)	-	-	-	-	Euryarchaeota archaeon
GCA_002698545.1				51.76	4.36	50	1|MAS57340.1|[all:MAS57340.1;]	-	-	-	-	2026739	Euryarchaeota	unclassified Euryarchaeota	unclassified Euryarchaeota	unclassified Euryarchaeota (miscellaneous)	-	-	-	-	Euryarchaeota archaeon
GCA_002698725.1				88.25	7.01	66.67	1|MAS63078.1|[all:MAS63078.1;]	lcl|NZZW01000050.1_rrna_35	-	-	-	2026739	Euryarchaeota	unclassified Euryarchaeota	unclassified Euryarchaeota	unclassified Euryarchaeota (miscellaneous)	-	-	-	-	Euryarchaeota archaeon
GCA_002698805.1				78.97	2.8	33.33	1|MAS88722.1|[all:MAS88722.1;]	-	-	-	-	2026739	Euryarchaeota	unclassified Euryarchaeota	unclassified Euryarchaeota	unclassified Euryarchaeota (miscellaneous)	-	-	-	-	Euryarchaeota archaeon
GCA_002698885.1				64.02	3.24	0	1|MAS89662.1|[all:MAS89662.1;]	-	-	-	-	2026795	TACK group	Thaumarchaeota	Thaumarchaeota	unclassified Thaumarchaeota	unclassified Thaumarchaeota (miscellaneous)	-	-	-	Thaumarchaeota archaeon
GCA_002699425.1				86.45	1.25	0	1|MAT86496.1|[all:MAT86496.1;]	-	-	-	-	2026739	Euryarchaeota	unclassified Euryarchaeota	unclassified Euryarchaeota	unclassified Euryarchaeota (miscellaneous)	-	-	-	-	Euryarchaeota archaeon
GCA_002699515.1				64.49	0.58	0	1|MAT48814.1|[all:MAT48814.1;]	-	-	-	-	2026739	Euryarchaeota	unclassified Euryarchaeota	unclassified Euryarchaeota	unclassified Euryarchaeota (miscellaneous)	-	-	-	-	Euryarchaeota archaeon
GCA_002699665.1				72.27	0.93	0	1|MAU17896.1|[all:MAU17896.1;]	-	-	-	-	2026739	Euryarchaeota	unclassified Euryarchaeota	unclassified Euryarchaeota	unclassified Euryarchaeota (miscellaneous)	-	-	-	-	Euryarchaeota archaeon
GCA_002700615.1				53.43	3.27	100	1|MAU99269.1|[all:MAU99269.1;]	-	-	-	-	2026739	Euryarchaeota	unclassified Euryarchaeota	unclassified Euryarchaeota	unclassified Euryarchaeota (miscellaneous)	-	-	-	-	Euryarchaeota archaeon
GCA_002700955.2				80.84	0.93	100	1|RAH10756.1|[all:RAH10756.1;]	-	-	-	-	2026739	Euryarchaeota	unclassified Euryarchaeota	unclassified Euryarchaeota	unclassified Euryarchaeota (miscellaneous)	-	-	-	-	Euryarchaeota archaeon
GCA_002701025.1				86.14	12.53	77.78	2|MAU74277.1|[all:MAU74165.1;MAU74277.1;]	-	-	-	-	2026739	Euryarchaeota	unclassified Euryarchaeota	unclassified Euryarchaeota	unclassified Euryarchaeota (miscellaneous)	-	-	-	-	Euryarchaeota archaeon
GCA_002701145.1				83.18	1.87	100	1|MAV03488.1|[all:MAV03488.1;]	-	-	-	-	2026739	Euryarchaeota	unclassified Euryarchaeota	unclassified Euryarchaeota	unclassified Euryarchaeota (miscellaneous)	-	-	-	-	Euryarchaeota archaeon
GCA_002701965.1				65.11	1.47	66.67	1|MAS23289.1|[all:MAS23289.1;]	-	-	-	-	2026739	Euryarchaeota	unclassified Euryarchaeota	unclassified Euryarchaeota	unclassified Euryarchaeota (miscellaneous)	-	-	-	-	Euryarchaeota archaeon
GCA_002702035.1				83.64	0.93	0	1|MAR47321.1|[all:MAR47321.1;]	-	-	-	-	2026739	Euryarchaeota	unclassified Euryarchaeota	unclassified Euryarchaeota	unclassified Euryarchaeota (miscellaneous)	-	-	-	-	Euryarchaeota archaeon
GCA_002702155.1				57.48	1.87	100	1|MAS17929.1|[all:MAS17929.1;]	-	-	-	-	2026739	Euryarchaeota	unclassified Euryarchaeota	unclassified Euryarchaeota	unclassified Euryarchaeota (miscellaneous)	-	-	-	-	Euryarchaeota archaeon
GCA_002702305.1				64.2	2.8	100	1|MAS17295.1|[all:MAS17295.1;]	-	-	-	-	2026739	Euryarchaeota	unclassified Euryarchaeota	unclassified Euryarchaeota	unclassified Euryarchaeota (miscellaneous)	-	-	-	-	Euryarchaeota archaeon
GCA_002702945.1				89.25	6.54	42.86	1|MAV44276.1|[all:MAV44276.1;]	-	-	-	-	2026739	Euryarchaeota	unclassified Euryarchaeota	unclassified Euryarchaeota	unclassified Euryarchaeota (miscellaneous)	-	-	-	-	Euryarchaeota archaeon
GCA_002703075.2				91.43	4.67	60	1|RAH10006.1|[all:RAH10006.1;]	-	-	-	-	2026739	Euryarchaeota	unclassified Euryarchaeota	unclassified Euryarchaeota	unclassified Euryarchaeota (miscellaneous)	-	-	-	-	Euryarchaeota archaeon
GCA_002703125.1				80.37	5.14	88.89	1|MAV18904.1|[all:MAV18904.1;]	-	-	-	-	2026739	Euryarchaeota	unclassified Euryarchaeota	unclassified Euryarchaeota	unclassified Euryarchaeota (miscellaneous)	-	-	-	-	Euryarchaeota archaeon
GCA_002703295.1				52.12	1.25	0	1|MAP78810.1|[all:MAP78810.1;]	-	-	-	-	2026739	Euryarchaeota	unclassified Euryarchaeota	unclassified Euryarchaeota	unclassified Euryarchaeota (miscellaneous)	-	-	-	-	Euryarchaeota archaeon
GCA_002704515.1				75.23	2.65	75	1|MAV77631.1|[all:MAV77631.1;]	-	-	-	-	2026739	Euryarchaeota	unclassified Euryarchaeota	unclassified Euryarchaeota	unclassified Euryarchaeota (miscellaneous)	-	-	-	-	Euryarchaeota archaeon
GCA_002704585.1				73.05	1.87	50	1|MAV57902.1|[all:MAV57902.1;]	-	-	-	-	2026739	Euryarchaeota	unclassified Euryarchaeota	unclassified Euryarchaeota	unclassified Euryarchaeota (miscellaneous)	-	-	-	-	Euryarchaeota archaeon
GCA_002704705.1				62.54	0	0	1|MAV59966.1|[all:MAV59966.1;]	-	-	-	-	2026739	Euryarchaeota	unclassified Euryarchaeota	unclassified Euryarchaeota	unclassified Euryarchaeota (miscellaneous)	-	-	-	-	Euryarchaeota archaeon
GCA_002704975.1				53.77	2.8	20	1|MAW93260.1|[all:MAW93260.1;]	lcl|PAIL01000004.1_rrna_9	-	-	-	2026739	Euryarchaeota	unclassified Euryarchaeota	unclassified Euryarchaeota	unclassified Euryarchaeota (miscellaneous)	-	-	-	-	Euryarchaeota archaeon
GCA_002705285.1				53.97	2.8	66.67	1|MAV95385.1|[all:MAV95385.1;]	-	-	-	-	2026739	Euryarchaeota	unclassified Euryarchaeota	unclassified Euryarchaeota	unclassified Euryarchaeota (miscellaneous)	-	-	-	-	Euryarchaeota archaeon
GCA_002705345.1				57.94	1.58	100	1|MAW22649.1|[all:MAW22649.1;]	-	-	-	-	2026739	Euryarchaeota	unclassified Euryarchaeota	unclassified Euryarchaeota	unclassified Euryarchaeota (miscellaneous)	-	-	-	-	Euryarchaeota archaeon
GCA_002706065.1				87.85	1.87	50	1|MAY04922.1|[all:MAY04922.1;]	-	-	-	-	2026739	Euryarchaeota	unclassified Euryarchaeota	unclassified Euryarchaeota	unclassified Euryarchaeota (miscellaneous)	-	-	-	-	Euryarchaeota archaeon
GCA_002706615.1				86.92	3.89	83.33	1|MAY12202.1|[all:MAY12202.1;]	-	-	-	-	2026739	Euryarchaeota	unclassified Euryarchaeota	unclassified Euryarchaeota	unclassified Euryarchaeota (miscellaneous)	-	-	-	-	Euryarchaeota archaeon
GCA_002707335.2				60.96	0	0	1|RAH15618.1|[all:RAH15618.1;]	-	-	-	-	2026739	Euryarchaeota	unclassified Euryarchaeota	unclassified Euryarchaeota	unclassified Euryarchaeota (miscellaneous)	-	-	-	-	Euryarchaeota archaeon
GCA_002708015.1				74.69	0	0	1|MBA41198.1|[all:MBA41198.1;]	-	-	-	-	2026739	Euryarchaeota	unclassified Euryarchaeota	unclassified Euryarchaeota	unclassified Euryarchaeota (miscellaneous)	-	-	-	-	Euryarchaeota archaeon
GCA_002708275.1				73.36	3.74	75	1|MAZ43007.1|[all:MAZ43007.1;]	-	-	-	-	2026739	Euryarchaeota	unclassified Euryarchaeota	unclassified Euryarchaeota	unclassified Euryarchaeota (miscellaneous)	-	-	-	-	Euryarchaeota archaeon
GCA_002708385.1				68.38	0	0	1|MAZ61955.1|[all:MAZ61955.1;]	-	-	-	-	2026739	Euryarchaeota	unclassified Euryarchaeota	unclassified Euryarchaeota	unclassified Euryarchaeota (miscellaneous)	-	-	-	-	Euryarchaeota archaeon
GCA_002708695.1				71.03	0.93	0	1|MBA45308.1|[all:MBA45308.1;]	-	-	-	-	2026739	Euryarchaeota	unclassified Euryarchaeota	unclassified Euryarchaeota	unclassified Euryarchaeota (miscellaneous)	-	-	-	-	Euryarchaeota archaeon
GCA_002708745.1				55.14	0.93	0	1|MBA60408.1|[all:MBA60408.1;]	-	-	-	-	2026739	Euryarchaeota	unclassified Euryarchaeota	unclassified Euryarchaeota	unclassified Euryarchaeota (miscellaneous)	-	-	-	-	Euryarchaeota archaeon
GCA_002708785.1				58.23	1.87	0	1|MBA86595.1|[all:MBA86595.1;]	-	-	-	-	2026739	Euryarchaeota	unclassified Euryarchaeota	unclassified Euryarchaeota	unclassified Euryarchaeota (miscellaneous)	-	-	-	-	Euryarchaeota archaeon
GCA_002709705.1				67.76	1.87	100	1|MBB69745.1|[all:MBB69745.1;]	-	-	-	-	2026739	Euryarchaeota	unclassified Euryarchaeota	unclassified Euryarchaeota	unclassified Euryarchaeota (miscellaneous)	-	-	-	-	Euryarchaeota archaeon
GCA_002710015.1				77.97	0	0	1|MBA88230.1|[all:MBA88230.1;]	-	-	-	-	2026739	Euryarchaeota	unclassified Euryarchaeota	unclassified Euryarchaeota	unclassified Euryarchaeota (miscellaneous)	-	-	-	-	Euryarchaeota archaeon
GCA_002710035.1				60.98	0	0	1|MBB88741.1|[all:MBB88741.1;]	-	-	-	-	2026739	Euryarchaeota	unclassified Euryarchaeota	unclassified Euryarchaeota	unclassified Euryarchaeota (miscellaneous)	-	-	-	-	Euryarchaeota archaeon
GCA_002710205.1				67.54	2.8	80	1|MAX45299.1|[all:MAX45299.1;]	-	-	-	-	2026739	Euryarchaeota	unclassified Euryarchaeota	unclassified Euryarchaeota	unclassified Euryarchaeota (miscellaneous)	-	-	-	-	Euryarchaeota archaeon
GCA_002711795.1				71.96	0.93	100	1|MBC64524.1|[all:MBC64524.1;]	-	-	-	-	2026739	Euryarchaeota	unclassified Euryarchaeota	unclassified Euryarchaeota	unclassified Euryarchaeota (miscellaneous)	-	-	-	-	Euryarchaeota archaeon
GCA_002711985.1				61.68	0	0	1|MBC94580.1|[all:MBC94580.1;]	-	-	-	-	2026739	Euryarchaeota	unclassified Euryarchaeota	unclassified Euryarchaeota	unclassified Euryarchaeota (miscellaneous)	-	-	-	-	Euryarchaeota archaeon
GCA_002712285.1				83.8	0.93	100	1|MBD18301.1|[all:MBD18301.1;]	-	-	-	-	2026739	Euryarchaeota	unclassified Euryarchaeota	unclassified Euryarchaeota	unclassified Euryarchaeota (miscellaneous)	-	-	-	-	Euryarchaeota archaeon
GCA_002712495.1				89.88	3.74	75	1|MBD40653.1|[all:MBD40653.1;]	-	-	-	-	2026739	Euryarchaeota	unclassified Euryarchaeota	unclassified Euryarchaeota	unclassified Euryarchaeota (miscellaneous)	-	-	-	-	Euryarchaeota archaeon
GCA_002712545.1				51.51	4.67	25	2|MBD43141.1|[all:MBD43141.1;MBD43593.1;]	-	-	-	-	2026739	Euryarchaeota	unclassified Euryarchaeota	unclassified Euryarchaeota	unclassified Euryarchaeota (miscellaneous)	-	-	-	-	Euryarchaeota archaeon
GCA_002712645.1				81.33	4.67	37.5	1|MBE38572.1|[all:MBE38572.1;]	-	-	-	-	2026739	Euryarchaeota	unclassified Euryarchaeota	unclassified Euryarchaeota	unclassified Euryarchaeota (miscellaneous)	-	-	-	-	Euryarchaeota archaeon
GCA_002712685.1				62.15	4.21	0	1|MBE28237.1|[all:MBE28237.1;]	-	-	-	-	2026739	Euryarchaeota	unclassified Euryarchaeota	unclassified Euryarchaeota	unclassified Euryarchaeota (miscellaneous)	-	-	-	-	Euryarchaeota archaeon
GCA_002713185.1				68.33	1.51	11.11	1|MBE45195.1|[all:MBE45195.1;]	-	-	-	-	2026739	Euryarchaeota	unclassified Euryarchaeota	unclassified Euryarchaeota	unclassified Euryarchaeota (miscellaneous)	-	-	-	-	Euryarchaeota archaeon
GCA_002713205.1				78.97	1.87	0	1|MBE19258.1|[all:MBE19258.1;]	-	-	-	-	2026795	TACK group	Thaumarchaeota	Thaumarchaeota	unclassified Thaumarchaeota	unclassified Thaumarchaeota (miscellaneous)	-	-	-	Thaumarchaeota archaeon
GCA_002713325.1				83.18	1.87	0	1|MBE43874.1|[all:MBE43874.1;]	-	-	-	-	2026795	TACK group	Thaumarchaeota	Thaumarchaeota	unclassified Thaumarchaeota	unclassified Thaumarchaeota (miscellaneous)	-	-	-	Thaumarchaeota archaeon
GCA_002713925.1				63.4	0	0	1|MBD60429.1|[all:MBD60429.1;]	-	-	-	-	2026739	Euryarchaeota	unclassified Euryarchaeota	unclassified Euryarchaeota	unclassified Euryarchaeota (miscellaneous)	-	-	-	-	Euryarchaeota archaeon
GCA_002714545.1				83.03	0.93	0	1|MBF56020.1|[all:MBF56020.1;]	-	-	-	-	2026739	Euryarchaeota	unclassified Euryarchaeota	unclassified Euryarchaeota	unclassified Euryarchaeota (miscellaneous)	-	-	-	-	Euryarchaeota archaeon
GCA_002714605.1				75.23	0.93	0	1|MBF26783.1|[all:MBF26783.1;]	-	-	-	-	2026739	Euryarchaeota	unclassified Euryarchaeota	unclassified Euryarchaeota	unclassified Euryarchaeota (miscellaneous)	-	-	-	-	Euryarchaeota archaeon
GCA_002714745.1				63.55	1.87	50	1|MBF46935.1|[all:MBF46935.1;]	-	-	-	-	2026739	Euryarchaeota	unclassified Euryarchaeota	unclassified Euryarchaeota	unclassified Euryarchaeota (miscellaneous)	-	-	-	-	Euryarchaeota archaeon
GCA_002714905.1				59.81	5.61	85.71	1|MBE57641.1|[all:MBE57641.1;]	-	-	-	-	2026739	Euryarchaeota	unclassified Euryarchaeota	unclassified Euryarchaeota	unclassified Euryarchaeota (miscellaneous)	-	-	-	-	Euryarchaeota archaeon
GCA_002715245.1				89.25	1.87	0	1|MBF13905.1|[all:MBF13905.1;]	-	-	-	-	2026739	Euryarchaeota	unclassified Euryarchaeota	unclassified Euryarchaeota	unclassified Euryarchaeota (miscellaneous)	-	-	-	-	Euryarchaeota archaeon
GCA_002715325.1				60.75	0	0	1|MBF71514.1|[all:MBF71514.1;]	-	-	-	-	2026739	Euryarchaeota	unclassified Euryarchaeota	unclassified Euryarchaeota	unclassified Euryarchaeota (miscellaneous)	-	-	-	-	Euryarchaeota archaeon
GCA_002715545.1				56.07	0.93	100	1|MBG18012.1|[all:MBG18012.1;]	-	-	-	-	2026739	Euryarchaeota	unclassified Euryarchaeota	unclassified Euryarchaeota	unclassified Euryarchaeota (miscellaneous)	-	-	-	-	Euryarchaeota archaeon
GCA_002716085.1				84.58	0.93	0	1|MBF92687.1|[all:MBF92687.1;]	-	-	-	-	2026739	Euryarchaeota	unclassified Euryarchaeota	unclassified Euryarchaeota	unclassified Euryarchaeota (miscellaneous)	-	-	-	-	Euryarchaeota archaeon
GCA_002716785.1				65.42	4.67	71.43	1|MBH34506.1|[all:MBH34506.1;]	-	-	-	-	2026739	Euryarchaeota	unclassified Euryarchaeota	unclassified Euryarchaeota	unclassified Euryarchaeota (miscellaneous)	-	-	-	-	Euryarchaeota archaeon
GCA_002717165.1				79.91	4.21	66.67	1|MBH58927.1|[all:MBH58927.1;]	-	-	-	-	2026795	TACK group	Thaumarchaeota	Thaumarchaeota	unclassified Thaumarchaeota	unclassified Thaumarchaeota (miscellaneous)	-	-	-	Thaumarchaeota archaeon
GCA_002718195.1				74.3	3.27	0	1|MBI19246.1|[all:MBI19246.1;]	-	-	-	-	2026739	Euryarchaeota	unclassified Euryarchaeota	unclassified Euryarchaeota	unclassified Euryarchaeota (miscellaneous)	-	-	-	-	Euryarchaeota archaeon
GCA_002718215.1				71.21	0	0	1|MBI31218.1|[all:MBI31218.1;]	-	-	-	-	2026739	Euryarchaeota	unclassified Euryarchaeota	unclassified Euryarchaeota	unclassified Euryarchaeota (miscellaneous)	-	-	-	-	Euryarchaeota archaeon
GCA_002718575.1				79.6	1.87	100	1|MBJ35883.1|[all:MBJ35883.1;]	-	-	-	-	2026739	Euryarchaeota	unclassified Euryarchaeota	unclassified Euryarchaeota	unclassified Euryarchaeota (miscellaneous)	-	-	-	-	Euryarchaeota archaeon
GCA_002718695.1				78.5	3.74	28.57	1|MBJ17368.1|[all:MBJ17368.1;]	-	-	-	-	2026739	Euryarchaeota	unclassified Euryarchaeota	unclassified Euryarchaeota	unclassified Euryarchaeota (miscellaneous)	-	-	-	-	Euryarchaeota archaeon
GCA_002718755.1				63.56	5.61	12.5	1|MBJ03177.1|[all:MBJ03177.1;]	-	-	-	-	2026739	Euryarchaeota	unclassified Euryarchaeota	unclassified Euryarchaeota	unclassified Euryarchaeota (miscellaneous)	-	-	-	-	Euryarchaeota archaeon
GCA_002718975.1				78.4	4.67	0	1|MBJ08810.1|[all:MBJ08810.1;]	-	-	-	-	2026739	Euryarchaeota	unclassified Euryarchaeota	unclassified Euryarchaeota	unclassified Euryarchaeota (miscellaneous)	-	-	-	-	Euryarchaeota archaeon
GCA_002718995.2				92.06	2.8	66.67	1|RAH16737.1|[all:RAH16737.1;]	-	-	-	-	2026739	Euryarchaeota	unclassified Euryarchaeota	unclassified Euryarchaeota	unclassified Euryarchaeota (miscellaneous)	-	-	-	-	Euryarchaeota archaeon
GCA_002719015.1				75.39	5.14	100	1|MBJ47345.1|[all:MBJ47345.1;]	-	-	-	-	2026739	Euryarchaeota	unclassified Euryarchaeota	unclassified Euryarchaeota	unclassified Euryarchaeota (miscellaneous)	-	-	-	-	Euryarchaeota archaeon
GCA_002719055.1				61.68	4.67	0	1|MBJ62892.1|[all:MBJ62892.1;]	-	-	-	-	2026739	Euryarchaeota	unclassified Euryarchaeota	unclassified Euryarchaeota	unclassified Euryarchaeota (miscellaneous)	-	-	-	-	Euryarchaeota archaeon
GCA_002719255.1				64.02	4.24	33.33	1|MBK70289.1|[all:MBK70289.1;]	-	-	-	-	2026739	Euryarchaeota	unclassified Euryarchaeota	unclassified Euryarchaeota	unclassified Euryarchaeota (miscellaneous)	-	-	-	-	Euryarchaeota archaeon
GCA_002719355.1				69.78	2.8	100	1|MBJ84801.1|[all:MBJ84801.1;]	-	-	-	-	2026739	Euryarchaeota	unclassified Euryarchaeota	unclassified Euryarchaeota	unclassified Euryarchaeota (miscellaneous)	-	-	-	-	Euryarchaeota archaeon
GCA_002719395.1				78.5	1.87	50	1|MBK54380.1|[all:MBK54380.1;]	-	-	-	-	2026739	Euryarchaeota	unclassified Euryarchaeota	unclassified Euryarchaeota	unclassified Euryarchaeota (miscellaneous)	-	-	-	-	Euryarchaeota archaeon
GCA_002719615.1				81.31	1.87	50	1|MBK65150.1|[all:MBK65150.1;]	-	-	-	-	2026739	Euryarchaeota	unclassified Euryarchaeota	unclassified Euryarchaeota	unclassified Euryarchaeota (miscellaneous)	-	-	-	-	Euryarchaeota archaeon
GCA_002719795.1				58.88	4.67	44.44	1|MBJ32548.1|[all:MBJ32548.1;]	-	-	-	-	2026739	Euryarchaeota	unclassified Euryarchaeota	unclassified Euryarchaeota	unclassified Euryarchaeota (miscellaneous)	-	-	-	-	Euryarchaeota archaeon
GCA_002719965.1				68.22	1.87	50	1|MBI87861.1|[all:MBI87861.1;]	-	-	-	-	2026739	Euryarchaeota	unclassified Euryarchaeota	unclassified Euryarchaeota	unclassified Euryarchaeota (miscellaneous)	-	-	-	-	Euryarchaeota archaeon
GCA_002719975.1				58.41	6.07	0	1|MBJ24505.1|[all:MBJ24505.1;]	-	-	-	-	2026739	Euryarchaeota	unclassified Euryarchaeota	unclassified Euryarchaeota	unclassified Euryarchaeota (miscellaneous)	-	-	-	-	Euryarchaeota archaeon
GCA_002720055.1				83.18	4.67	100	1|MBJ28673.1|[all:MBJ28673.1;]	-	-	-	-	2026739	Euryarchaeota	unclassified Euryarchaeota	unclassified Euryarchaeota	unclassified Euryarchaeota (miscellaneous)	-	-	-	-	Euryarchaeota archaeon
GCA_002720095.2				88.79	1.87	50	1|RAH15721.1|[all:RAH15721.1;]	lcl|PBGP02000001.1_rrna_37	-	-	-	2026739	Euryarchaeota	unclassified Euryarchaeota	unclassified Euryarchaeota	unclassified Euryarchaeota (miscellaneous)	-	-	-	-	Euryarchaeota archaeon
GCA_002720275.1				83.33	1.94	33.33	1|MBJ99423.1|[all:MBJ99423.1;]	-	-	-	-	2026739	Euryarchaeota	unclassified Euryarchaeota	unclassified Euryarchaeota	unclassified Euryarchaeota (miscellaneous)	-	-	-	-	Euryarchaeota archaeon
GCA_002720395.1				59.97	5.14	83.33	1|MBK11381.1|[all:MBK11381.1;]	lcl|PBIF01000008.1_rrna_4	-	-	-	2026739	Euryarchaeota	unclassified Euryarchaeota	unclassified Euryarchaeota	unclassified Euryarchaeota (miscellaneous)	-	-	-	-	Euryarchaeota archaeon
GCA_002721085.1				55.14	0	0	1|MBK70862.1|[all:MBK70862.1;]	-	-	-	-	2026739	Euryarchaeota	unclassified Euryarchaeota	unclassified Euryarchaeota	unclassified Euryarchaeota (miscellaneous)	-	-	-	-	Euryarchaeota archaeon
GCA_002722075.1				71.96	4.21	0	1|MBL20332.1|[all:MBL20332.1;]	lcl|PBKE01000003.1_rrna_28	-	-	-	2026739	Euryarchaeota	unclassified Euryarchaeota	unclassified Euryarchaeota	unclassified Euryarchaeota (miscellaneous)	-	-	-	-	Euryarchaeota archaeon
GCA_002722135.1				86.6	1.87	50	1|MBL71716.1|[all:MBL71716.1;]	-	-	-	-	2026739	Euryarchaeota	unclassified Euryarchaeota	unclassified Euryarchaeota	unclassified Euryarchaeota (miscellaneous)	-	-	-	-	Euryarchaeota archaeon
GCA_002722595.1				84.74	0.93	0	1|MBN17467.1|[all:MBN17467.1;]	-	-	-	-	2026739	Euryarchaeota	unclassified Euryarchaeota	unclassified Euryarchaeota	unclassified Euryarchaeota (miscellaneous)	-	-	-	-	Euryarchaeota archaeon
GCA_002722695.1				64.17	0.93	0	1|MBN29428.1|[all:MBN29428.1;]	-	-	-	-	2026739	Euryarchaeota	unclassified Euryarchaeota	unclassified Euryarchaeota	unclassified Euryarchaeota (miscellaneous)	-	-	-	-	Euryarchaeota archaeon
GCA_002722735.1				74.3	0.93	100	1|MBM47641.1|[all:MBM47641.1;]	-	-	-	-	2026739	Euryarchaeota	unclassified Euryarchaeota	unclassified Euryarchaeota	unclassified Euryarchaeota (miscellaneous)	-	-	-	-	Euryarchaeota archaeon
GCA_002724535.1				72.9	0	0	1|MBO96369.1|[all:MBO96369.1;]	-	-	-	-	2026739	Euryarchaeota	unclassified Euryarchaeota	unclassified Euryarchaeota	unclassified Euryarchaeota (miscellaneous)	-	-	-	-	Euryarchaeota archaeon
GCA_002724655.1				55.18	0	0	1|MBO53452.1|[all:MBO53452.1;]	-	-	-	-	2026739	Euryarchaeota	unclassified Euryarchaeota	unclassified Euryarchaeota	unclassified Euryarchaeota (miscellaneous)	-	-	-	-	Euryarchaeota archaeon
GCA_002724775.1				84.11	4.05	100	1|MBN64847.1|[all:MBN64847.1;]	-	-	-	-	2026739	Euryarchaeota	unclassified Euryarchaeota	unclassified Euryarchaeota	unclassified Euryarchaeota (miscellaneous)	-	-	-	-	Euryarchaeota archaeon
GCA_002724815.1				81.78	0.47	100	1|MBN74566.1|[all:MBN74566.1;]	-	-	-	-	2026739	Euryarchaeota	unclassified Euryarchaeota	unclassified Euryarchaeota	unclassified Euryarchaeota (miscellaneous)	-	-	-	-	Euryarchaeota archaeon
GCA_002725245.1				83.15	4.67	80	1|MBP12965.1|[all:MBP12965.1;]	-	-	-	-	2026739	Euryarchaeota	unclassified Euryarchaeota	unclassified Euryarchaeota	unclassified Euryarchaeota (miscellaneous)	-	-	-	-	Euryarchaeota archaeon
GCA_002725275.1				70.4	0.93	0	1|MBO96215.1|[all:MBO96215.1;]	-	-	-	-	2026739	Euryarchaeota	unclassified Euryarchaeota	unclassified Euryarchaeota	unclassified Euryarchaeota (miscellaneous)	-	-	-	-	Euryarchaeota archaeon
GCA_002725315.1				82.71	0	0	1|MBN55453.1|[all:MBN55453.1;]	-	-	-	-	2026739	Euryarchaeota	unclassified Euryarchaeota	unclassified Euryarchaeota	unclassified Euryarchaeota (miscellaneous)	-	-	-	-	Euryarchaeota archaeon
GCA_002725495.1				51.15	1.25	100	1|MBN88613.1|[all:MBN88613.1;]	lcl|PBPJ01000032.1_rrna_6	-	-	-	2026803	DPANN group	Candidatus Woesearchaeota	Woesearchaeota	-	-	-	-	-	Candidatus Woesearchaeota archaeon
GCA_002725735.1				58.41	3.43	22.22	1|MBP03762.1|[all:MBP03762.1;]	-	-	-	-	2026739	Euryarchaeota	unclassified Euryarchaeota	unclassified Euryarchaeota	unclassified Euryarchaeota (miscellaneous)	-	-	-	-	Euryarchaeota archaeon
GCA_002726115.1				56	1.87	0	1|MBQ40804.1|[all:MBQ40804.1;]	-	-	-	-	2026739	Euryarchaeota	unclassified Euryarchaeota	unclassified Euryarchaeota	unclassified Euryarchaeota (miscellaneous)	-	-	-	-	Euryarchaeota archaeon
GCA_002726275.1				78.5	0	0	1|MBP51171.1|[all:MBP51171.1;]	-	-	-	-	2026739	Euryarchaeota	unclassified Euryarchaeota	unclassified Euryarchaeota	unclassified Euryarchaeota (miscellaneous)	-	-	-	-	Euryarchaeota archaeon
GCA_002726395.1				64.95	1.87	0	1|MBQ58999.1|[all:MBQ58999.1;]	-	-	-	-	2026739	Euryarchaeota	unclassified Euryarchaeota	unclassified Euryarchaeota	unclassified Euryarchaeota (miscellaneous)	-	-	-	-	Euryarchaeota archaeon
GCA_002726495.1				80.84	0.93	0	1|MBQ71161.1|[all:MBQ71161.1;]	-	-	-	-	2026739	Euryarchaeota	unclassified Euryarchaeota	unclassified Euryarchaeota	unclassified Euryarchaeota (miscellaneous)	-	-	-	-	Euryarchaeota archaeon
GCA_002726695.1				48.6	2.8	0	1|MBP72657.1|[all:MBP72657.1;]	-	-	-	-	2026739	Euryarchaeota	unclassified Euryarchaeota	unclassified Euryarchaeota	unclassified Euryarchaeota (miscellaneous)	-	-	-	-	Euryarchaeota archaeon
GCA_002726845.1				67.79	1.87	50	1|MBP65895.1|[all:MBP65895.1;]	-	-	-	-	2026739	Euryarchaeota	unclassified Euryarchaeota	unclassified Euryarchaeota	unclassified Euryarchaeota (miscellaneous)	-	-	-	-	Euryarchaeota archaeon
GCA_002726865.1				93.93	3.31	0	1|MBQ04391.1|[all:MBQ04391.1;]	lcl|PBSW01000023.1_rrna_15	-	-	-	2026714	TACK group	Candidatus Bathyarchaeota	Bathyarchaeota	unclassified Candidatus Bathyarchaeota	-	-	-	-	Candidatus Bathyarchaeota archaeon
GCA_002727275.1				78.59	5.61	80	1|MBS65554.1|[all:MBS65554.1;]	-	-	-	-	2026739	Euryarchaeota	unclassified Euryarchaeota	unclassified Euryarchaeota	unclassified Euryarchaeota (miscellaneous)	-	-	-	-	Euryarchaeota archaeon
GCA_002727515.1				82.71	8.1	47.06	1|MBS74067.1|[all:MBS74067.1;]	-	-	-	-	2026739	Euryarchaeota	unclassified Euryarchaeota	unclassified Euryarchaeota	unclassified Euryarchaeota (miscellaneous)	-	-	-	-	Euryarchaeota archaeon
GCA_002727675.1				76.17	0	0	1|MBS72197.1|[all:MBS72197.1;]	-	-	-	-	1906666	Euryarchaeota	Diaforarchaea group	Thermoplasmatota	Thermoplasmata	unclassified Thermoplasmata	-	-	-	Thermoplasmata archaeon
GCA_002727695.1				68.22	2.8	75	1|MBS83655.1|[all:MBS83655.1;]	-	-	-	-	2026739	Euryarchaeota	unclassified Euryarchaeota	unclassified Euryarchaeota	unclassified Euryarchaeota (miscellaneous)	-	-	-	-	Euryarchaeota archaeon
GCA_002727815.1				71.5	1.87	0	1|MBR40609.1|[all:MBR40609.1;]	-	-	-	-	2026739	Euryarchaeota	unclassified Euryarchaeota	unclassified Euryarchaeota	unclassified Euryarchaeota (miscellaneous)	-	-	-	-	Euryarchaeota archaeon
GCA_002728015.1				71.5	8.1	75	1|MBR79781.1|[all:MBR79781.1;]	-	-	-	-	2026739	Euryarchaeota	unclassified Euryarchaeota	unclassified Euryarchaeota	unclassified Euryarchaeota (miscellaneous)	-	-	-	-	Euryarchaeota archaeon
GCA_002728035.1				79.44	4.67	83.33	1|MBR68027.1|[all:MBR68027.1;]	-	-	-	-	2026739	Euryarchaeota	unclassified Euryarchaeota	unclassified Euryarchaeota	unclassified Euryarchaeota (miscellaneous)	-	-	-	-	Euryarchaeota archaeon
GCA_002728155.1				51.87	3.74	16.67	1|MBR84928.1|[all:MBR84928.1;]	-	-	-	-	2026739	Euryarchaeota	unclassified Euryarchaeota	unclassified Euryarchaeota	unclassified Euryarchaeota (miscellaneous)	-	-	-	-	Euryarchaeota archaeon
GCA_002728275.1				84.11	1.87	50	1|MBS85405.1|[all:MBS85405.1;]	lcl|PBWW01000028.1_rrna_25	-	-	-	2026747	Asgard group	Candidatus Heimdallarchaeota	Heimdallarchaeota	-	-	-	-	-	Candidatus Heimdallarchaeota archaeon
GCA_002728885.1				67.29	0	0	1|MBR89192.1|[all:MBR89192.1;]	-	-	-	-	2026739	Euryarchaeota	unclassified Euryarchaeota	unclassified Euryarchaeota	unclassified Euryarchaeota (miscellaneous)	-	-	-	-	Euryarchaeota archaeon
GCA_002728975.1				55.45	1.87	100	1|MBR50754.1|[all:MBR50754.1;]	-	-	-	-	2026739	Euryarchaeota	unclassified Euryarchaeota	unclassified Euryarchaeota	unclassified Euryarchaeota (miscellaneous)	-	-	-	-	Euryarchaeota archaeon
GCA_002729095.1				85.51	0.93	0	1|MBR96356.1|[all:MBR96356.1;]	-	-	-	-	2026739	Euryarchaeota	unclassified Euryarchaeota	unclassified Euryarchaeota	unclassified Euryarchaeota (miscellaneous)	-	-	-	-	Euryarchaeota archaeon
GCA_002729355.1				70.17	2.8	0	1|MBR20752.1|[all:MBR20752.1;]	-	-	-	-	2026739	Euryarchaeota	unclassified Euryarchaeota	unclassified Euryarchaeota	unclassified Euryarchaeota (miscellaneous)	-	-	-	-	Euryarchaeota archaeon
GCA_002730005.1				83.18	0.93	0	1|MBT61573.1|[all:MBT61573.1;]	-	-	-	-	2026739	Euryarchaeota	unclassified Euryarchaeota	unclassified Euryarchaeota	unclassified Euryarchaeota (miscellaneous)	-	-	-	-	Euryarchaeota archaeon
GCA_002730095.1				76.64	0	0	1|MBT86983.1|[all:MBT86983.1;]	-	-	-	-	2026739	Euryarchaeota	unclassified Euryarchaeota	unclassified Euryarchaeota	unclassified Euryarchaeota (miscellaneous)	-	-	-	-	Euryarchaeota archaeon
GCA_002730165.1				59.31	0.93	0	1|MBT93735.1|[all:MBT93735.1;]	-	-	-	-	2026739	Euryarchaeota	unclassified Euryarchaeota	unclassified Euryarchaeota	unclassified Euryarchaeota (miscellaneous)	-	-	-	-	Euryarchaeota archaeon
GCA_002730185.1				61.37	3.27	60	1|MBT92338.1|[all:MBT92338.1;]	-	-	-	-	2026739	Euryarchaeota	unclassified Euryarchaeota	unclassified Euryarchaeota	unclassified Euryarchaeota (miscellaneous)	-	-	-	-	Euryarchaeota archaeon
GCA_002730325.1				86.41	3.27	75	1|MBU26768.1|[all:MBU26768.1;]	-	-	-	-	2026795	TACK group	Thaumarchaeota	Thaumarchaeota	unclassified Thaumarchaeota	unclassified Thaumarchaeota (miscellaneous)	-	-	-	Thaumarchaeota archaeon
GCA_002730445.1				47.12	0	0	1|MBU38686.1|[all:MBU38686.1;]	-	-	-	-	2026739	Euryarchaeota	unclassified Euryarchaeota	unclassified Euryarchaeota	unclassified Euryarchaeota (miscellaneous)	-	-	-	-	Euryarchaeota archaeon
GCA_002730625.1				54.15	3.27	0	1|MBU90500.1|[all:MBU90500.1;]	-	-	-	-	2026803	DPANN group	Candidatus Woesearchaeota	Woesearchaeota	-	-	-	-	-	Candidatus Woesearchaeota archaeon
GCA_002730775.1				48.36	0.36	0	1|MBU89119.1|[all:MBU89119.1;]	-	-	-	-	2026739	Euryarchaeota	unclassified Euryarchaeota	unclassified Euryarchaeota	unclassified Euryarchaeota (miscellaneous)	-	-	-	-	Euryarchaeota archaeon
GCA_002731115.1				58.64	0	0	1|MBT96900.1|[all:MBT96900.1;]	lcl|PBZO01000004.1_rrna_8	-	-	-	2026773	DPANN group	Candidatus Pacearchaeota	Pacearchaeota	-	-	-	-	-	Candidatus Pacearchaeota archaeon
GCA_002731165.1				48.08	1.87	0	1|MBU13386.1|[all:MBU13386.1;]	-	-	-	-	2026768	TACK group	Thaumarchaeota	Thaumarchaeota	Nitrososphaeria	Nitrosopumilales	unclassified Nitrosopumilales	-	-	Nitrosopumilales archaeon
GCA_002731395.1				72.43	0.31	100	1|MBV18419.1|[all:MBV18419.1;]	-	-	-	-	2026739	Euryarchaeota	unclassified Euryarchaeota	unclassified Euryarchaeota	unclassified Euryarchaeota (miscellaneous)	-	-	-	-	Euryarchaeota archaeon
GCA_002731465.1				70.09	0.47	0	1|MBV44036.1|[all:MBV44036.1;]	-	-	-	-	2026739	Euryarchaeota	unclassified Euryarchaeota	unclassified Euryarchaeota	unclassified Euryarchaeota (miscellaneous)	-	-	-	-	Euryarchaeota archaeon
GCA_002731655.1				77.57	2.34	0	1|MBV14933.1|[all:MBV14933.1;]	-	-	-	-	2026739	Euryarchaeota	unclassified Euryarchaeota	unclassified Euryarchaeota	unclassified Euryarchaeota (miscellaneous)	-	-	-	-	Euryarchaeota archaeon
GCA_002731935.1				53.58	0	0	1|MBV22594.1|[all:MBV22594.1;]	-	-	-	-	2026739	Euryarchaeota	unclassified Euryarchaeota	unclassified Euryarchaeota	unclassified Euryarchaeota (miscellaneous)	-	-	-	-	Euryarchaeota archaeon
GCA_002737445.1				96.26	1.87	0	1|PHY08408.1|[all:PHY08408.1;]	-	-	-	-	2026886	TACK group	Thaumarchaeota	Thaumarchaeota	Nitrososphaeria	Nitrosopumilales	Nitrosopumilaceae	Nitrosarchaeum	-	-
GCA_002737455.1				96.73	0	0	1|PHY04117.1|[all:PHY04117.1;]	-	-	-	-	2026795	TACK group	Thaumarchaeota	Thaumarchaeota	unclassified Thaumarchaeota	unclassified Thaumarchaeota (miscellaneous)	-	-	-	Thaumarchaeota archaeon
GCA_002762665.1				70.42	0	0	1|PIN66828.1|[all:PIN66828.1;]	lcl|PCUF01000010.1_rrna_9	-	-	-	2014257	DPANN group	Candidatus Huberarchaea	unclassified	Candidatus Huberarchaea	Huberarchaeia	-	Candidatus Huberarchaeum	crystalense	-
GCA_002762695.1				60.86	0.93	0	1|PIN69056.1|[all:PIN69056.1;]	lcl|PCVD01000468.1_rrna_29	-	-	-	1974469	DPANN group	Candidatus Woesearchaeota	Woesearchaeota	-	-	-	-	-	Candidatus Woesearchaeota archaeon CG11_big_fil_rev_8_21_14_0_20_57_5
GCA_002762735.1				68.93	0	0	1|PIN71752.1|[all:PIN71752.1;]	lcl|PCVV01000018.1_rrna_8	-	-	-	1974447	DPANN group	Candidatus Pacearchaeota	Pacearchaeota	-	-	-	-	-	Candidatus Pacearchaeota archaeon CG11_big_fil_rev_8_21_14_0_20_30_13
GCA_002762785.1				85.51	0.93	0	1|PIN73830.1|[all:PIN73830.1;]	-	-	-	-	1974465	DPANN group	Candidatus Woesearchaeota	Woesearchaeota	-	-	-	-	-	Candidatus Woesearchaeota archaeon CG10_big_fil_rev_8_21_14_0_10_45_16
GCA_002762795.1				77.57	0	0	1|PIN74713.1|[all:PIN74713.1;]	lcl|PCYA01000018.1_rrna_5	-	-	-	1974463	DPANN group	Candidatus Woesearchaeota	Woesearchaeota	-	-	-	-	-	Candidatus Woesearchaeota archaeon CG10_big_fil_rev_8_21_14_0_10_37_12
GCA_002762845.1				75.23	0.93	0	1|PIN76369.1|[all:PIN76369.1;]	-	-	-	-	1974462	DPANN group	Candidatus Woesearchaeota	Woesearchaeota	-	-	-	-	-	Candidatus Woesearchaeota archaeon CG10_big_fil_rev_8_21_14_0_10_36_11
GCA_002762855.1				66.45	6.54	0	1|PIN78222.1|[all:PIN78222.1;]	-	-	-	-	1974461	DPANN group	Candidatus Woesearchaeota	Woesearchaeota	-	-	-	-	-	Candidatus Woesearchaeota archaeon CG10_big_fil_rev_8_21_14_0_10_34_8
GCA_002762865.1				78.97	1.87	50	1|PIN77534.1|[all:PIN77534.1;]	-	-	-	-	1974459	DPANN group	Candidatus Woesearchaeota	Woesearchaeota	-	-	-	-	-	Candidatus Woesearchaeota archaeon CG10_big_fil_rev_8_21_14_0_10_33_12
GCA_002762925.1				50.26	0.93	0	1|PIN81085.1|[all:PIN81085.1;]	-	-	-	-	1974456	DPANN group	Candidatus Woesearchaeota	Woesearchaeota	-	-	-	-	-	Candidatus Woesearchaeota archaeon CG10_big_fil_rev_8_21_14_0_10_30_7
GCA_002762965.1				57.06	0	0	1|PIN82170.1|[all:PIN82170.1;]	-	-	-	-	2022692	TACK group	Thaumarchaeota	Thaumarchaeota	Nitrososphaeria	Nitrosopumilales	unclassified Nitrosopumilales	-	-	Nitrosopumilales archaeon CG11_big_fil_rev_8_21_14_0_20_33_24
GCA_002762975.1				86.92	1.4	50	1|PIN85394.1|[all:PIN85394.1;]	-	-	-	-	1974407	DPANN group	Candidatus Diapherotrites	unclassified	Candidatus Diapherotrites	unclassified Diapherotrites	-	-	-	Candidatus Diapherotrites archaeon CG11_big_fil_rev_8_21_14_0_20_37_9
GCA_002763025.1				63.79	0.93	0	1|PIN87848.1|[all:PIN87848.1;]	-	-	-	-	1974457	DPANN group	Candidatus Woesearchaeota	Woesearchaeota	-	-	-	-	-	Candidatus Woesearchaeota archaeon CG10_big_fil_rev_8_21_14_0_10_32_24
GCA_002763035.1				63.08	0	0	1|PIN88387.1|[all:PIN88387.1;]	-	-	-	-	1974445	DPANN group	Candidatus Pacearchaeota	Pacearchaeota	-	-	-	-	-	Candidatus Pacearchaeota archaeon CG10_big_fil_rev_8_21_14_0_10_35_13
GCA_002763075.1				65.11	0	0	1|PIN89602.1|[all:PIN89602.1;]	-	-	-	-	1974444	DPANN group	Candidatus Pacearchaeota	Pacearchaeota	-	-	-	-	-	Candidatus Pacearchaeota archaeon CG10_big_fil_rev_8_21_14_0_10_34_76
GCA_002763085.1				63.01	0	0	1|PIN89850.1|[all:PIN89850.1;]	-	-	-	-	1974441	DPANN group	Candidatus Pacearchaeota	Pacearchaeota	-	-	-	-	-	Candidatus Pacearchaeota archaeon CG10_big_fil_rev_8_21_14_0_10_32_14
GCA_002763105.1				65.59	0	0	1|PIN91771.1|[all:PIN91771.1;]	-	-	-	-	1974440	DPANN group	Candidatus Pacearchaeota	Pacearchaeota	-	-	-	-	-	Candidatus Pacearchaeota archaeon CG10_big_fil_rev_8_21_14_0_10_31_9
GCA_002763155.1				59.66	0	0	1|PIN95270.1|[all:PIN95270.1;]	-	-	-	-	1974437	DPANN group	Candidatus Pacearchaeota	Pacearchaeota	-	-	-	-	-	Candidatus Pacearchaeota archaeon CG10_big_fil_rev_8_21_14_0_10_30_48
GCA_002763165.1				61.84	3.27	0	1|PIN93776.1|[all:PIN93776.1;]	lcl|PFCV01000030.1_rrna_27	-	-	-	1974438	DPANN group	Candidatus Pacearchaeota	Pacearchaeota	-	-	-	-	-	Candidatus Pacearchaeota archaeon CG10_big_fil_rev_8_21_14_0_10_31_24
GCA_002763225.1				82.17	1.87	0	1|PIN99319.1|[all:PIN99319.1;]	-	-	-	-	1974406	DPANN group	Candidatus Diapherotrites	unclassified	Candidatus Diapherotrites	unclassified Diapherotrites	-	-	-	Candidatus Diapherotrites archaeon CG10_big_fil_rev_8_21_14_0_10_31_34
GCA_002763265.1				83.64	0	0	1|PIO00534.1|[all:PIO00534.1;]	lcl|PEZQ01000006.1_rrna_43	-	-	-	1975556	Others	unclassified Archaea	unclassified Archaea (miscellaneous)	-	-	-	-	-	archaeon CG10_big_fil_rev_8_21_14_0_10_43_11
GCA_002763275.1				80.53	0	0	1|PIO02242.1|[all:PIO02242.1;]	-	-	-	-	1974415	DPANN group	Candidatus Micrarchaeota	Micrarchaeota	unclassified Candidatus Micrarchaeota	-	-	-	-	Candidatus Micrarchaeota archaeon CG09_land_8_20_14_0_10_55_25
GCA_002763335.1				79.44	0	0	1|PIO03270.1|[all:PIO03270.1;]	-	-	-	-	1974455	DPANN group	Candidatus Woesearchaeota	Woesearchaeota	-	-	-	-	-	Candidatus Woesearchaeota archaeon CG08_land_8_20_14_0_20_47_9
GCA_002763345.1				74.51	0	0	1|PIO06131.1|[all:PIO06131.1;]	lcl|PEXZ01000001.1_rrna_9	-	-	-	1974414	DPANN group	Candidatus Micrarchaeota	Micrarchaeota	unclassified Candidatus Micrarchaeota	-	-	-	-	Candidatus Micrarchaeota archaeon CG08_land_8_20_14_0_20_59_11
GCA_002778425.1				67.79	7.48	50	1|PIT85826.1|[all:PIT85826.1;]	lcl|PFCC01000106.1_rrna_1	-	-	-	1974419	DPANN group	Candidatus Micrarchaeota	Micrarchaeota	unclassified Candidatus Micrarchaeota	-	-	-	-	Candidatus Micrarchaeota archaeon CG10_big_fil_rev_8_21_14_0_10_59_7
GCA_002778455.1				91.04	0	0	1|PIT84173.1|[all:PIT84173.1;]	lcl|PFCD01000020.1_rrna_20	-	-	-	1974417	DPANN group	Candidatus Micrarchaeota	Micrarchaeota	unclassified Candidatus Micrarchaeota	-	-	-	-	Candidatus Micrarchaeota archaeon CG10_big_fil_rev_8_21_14_0_10_45_29
GCA_002778895.1				59.5	1.37	14.29	1|PIU03023.1|[all:PIU03023.1;]	-	-	-	-	1974405	DPANN group	Candidatus Diapherotrites	unclassified	Candidatus Diapherotrites	unclassified Diapherotrites	-	-	-	Candidatus Diapherotrites archaeon CG09_land_8_20_14_0_10_32_12
GCA_002779075.1				70.95	0.93	0	1|PIU22464.1|[all:PIU22464.1;]	-	-	-	-	1974403	DPANN group	Candidatus Diapherotrites	unclassified	Candidatus Diapherotrites	unclassified Diapherotrites	-	-	-	Candidatus Diapherotrites archaeon CG08_land_8_20_14_0_20_30_16
GCA_002779235.1				84.11	0.93	0	1|PIU30184.1|[all:PIU30184.1;]	lcl|PEXD01000004.1_rrna_36	-	-	-	1974453	DPANN group	Candidatus Woesearchaeota	Woesearchaeota	-	-	-	-	-	Candidatus Woesearchaeota archaeon CG07_land_8_20_14_0_80_44_23
GCA_002779555.1				87.4	3.74	0	1|PIU59323.1|[all:PIU59323.1;]	-	-	-	-	1974385	TACK group	Candidatus Bathyarchaeota	Bathyarchaeota	unclassified Candidatus Bathyarchaeota	-	-	-	-	Candidatus Bathyarchaeota archaeon CG07_land_8_20_14_0_80_47_9
GCA_002779595.1				76.72	0	0	1|PIU61261.1|[all:PIU61261.1;]	lcl|PEWF01000003.1_rrna_24	-	-	-	1975558	Others	unclassified Archaea	unclassified Archaea (miscellaneous)	-	-	-	-	-	archaeon CG07_land_8_20_14_0_80_38_8
GCA_002779685.1				64.17	2.41	25	1|PIU81782.1|[all:PIU81782.1;]	-	-	-	-	1974412	DPANN group	Candidatus Micrarchaeota	Micrarchaeota	unclassified Candidatus Micrarchaeota	-	-	-	-	Candidatus Micrarchaeota archaeon CG06_land_8_20_14_3_00_50_6
GCA_002779795.1				69.78	0.93	0	1|PIU88682.1|[all:PIU88682.1;]	lcl|PEVM01000012.1_rrna_3	-	-	-	1975555	Others	unclassified Archaea	unclassified Archaea (miscellaneous)	-	-	-	-	-	archaeon CG06_land_8_20_14_3_00_37_11
GCA_002780105.1				69.16	0.93	100	1|PIU72344.1|[all:PIU72344.1;]	-	-	-	-	1974452	DPANN group	Candidatus Woesearchaeota	Woesearchaeota	-	-	-	-	-	Candidatus Woesearchaeota archaeon CG06_land_8_20_14_3_00_33_13
GCA_002780285.1				67.52	0	0	1|PIU76202.1|[all:PIU76202.1;]	lcl|PEVX01000037.1_rrna_33	-	-	-	1974435	DPANN group	Candidatus Pacearchaeota	Pacearchaeota	-	-	-	-	-	Candidatus Pacearchaeota archaeon CG06_land_8_20_14_3_00_35_12
GCA_002780595.1				71.35	0	0	1|PIV13654.1|[all:PIV13654.1;]	-	-	-	-	2014257	DPANN group	Candidatus Huberarchaea	unclassified	Candidatus Huberarchaea	Huberarchaeia	-	Candidatus Huberarchaeum	crystalense	-
GCA_002780965.1				70.11	0	0	1|PIV46478.1|[all:PIV46478.1;]	lcl|PETW01000025.1_rrna_22	-	-	-	2014257	DPANN group	Candidatus Huberarchaea	unclassified	Candidatus Huberarchaea	Huberarchaeia	-	Candidatus Huberarchaeum	crystalense	-
GCA_002781805.1				56.36	0.93	0	1|PIW32131.1|[all:PIW32131.1;]	-	-	-	-	2022694	TACK group	Thaumarchaeota	Thaumarchaeota	Nitrososphaeria	Nitrosopumilales	unclassified Nitrosopumilales	-	-	Nitrosopumilales archaeon CG15_BIG_FIL_POST_REV_8_21_14_020_37_12
GCA_002781865.1				76.13	0	0	1|PIW41199.1|[all:PIW41199.1;]	-	-	-	-	1974383	DPANN group	Candidatus Aenigmarchaeota	Aenigmarchaeota	unclassified Aenigmarchaeota	-	-	-	-	Candidatus Aenigmarchaeota archaeon CG15_BIG_FIL_POST_REV_8_21_14_020_37_27
GCA_002782805.1				75.2	0	0	1|PIX50762.1|[all:PIX50762.1;]	-	-	-	-	1974380	DPANN group	Candidatus Aenigmarchaeota	Aenigmarchaeota	unclassified Aenigmarchaeota	-	-	-	-	Candidatus Aenigmarchaeota archaeon CG_4_8_14_3_um_filter_37_24
GCA_002783225.1				64.97	0	0	1|PIV89571.1|[all:PIV89571.1;]	lcl|PFFF01000001.1_rrna_17	-	-	-	2014257	DPANN group	Candidatus Huberarchaea	unclassified	Candidatus Huberarchaea	Huberarchaeia	-	Candidatus Huberarchaeum	crystalense	-
GCA_002783425.1				61.93	1.87	50	1|PIW35094.1|[all:PIW35094.1;]	-	-	-	-	2022693	TACK group	Thaumarchaeota	Thaumarchaeota	Nitrososphaeria	Nitrosopumilales	unclassified Nitrosopumilales	-	-	Nitrosopumilales archaeon CG15_BIG_FIL_POST_REV_8_21_14_020_33_23
GCA_002783785.1				68.55	0	0	1|PIX28304.1|[all:PIX28304.1;]	lcl|PFIH01000008.1_rrna_23	-	-	-	2014257	DPANN group	Candidatus Huberarchaea	unclassified	Candidatus Huberarchaea	Huberarchaeia	-	Candidatus Huberarchaeum	crystalense	-
GCA_002784265.1				78	0	0	1|PIY35091.1|[all:PIY35091.1;]	-	-	-	-	1974379	DPANN group	Candidatus Aenigmarchaeota	Aenigmarchaeota	unclassified Aenigmarchaeota	-	-	-	-	Candidatus Aenigmarchaeota archaeon CG_4_10_14_3_um_filter_37_21
GCA_002784645.1				68.38	0	0	1|PIY81552.1|[all:PIY81552.1;]	lcl|PFLQ01000023.1_rrna_6	-	-	-	1974428	DPANN group	Candidatus Pacearchaeota	Pacearchaeota	-	-	-	-	-	Candidatus Pacearchaeota archaeon CG_4_10_14_0_8_um_filter_35_169
GCA_002784675.1				80.53	0.54	0	1|PIY88317.1|[all:PIY88317.1;]	-	-	-	-	2022695	TACK group	Thaumarchaeota	Thaumarchaeota	Nitrososphaeria	Nitrosopumilales	unclassified Nitrosopumilales	-	-	Nitrosopumilales archaeon CG_4_10_14_0_8_um_filter_34_8
GCA_002785105.1				68.94	0	0	1|PIY99668.1|[all:PIY99668.1;]	lcl|PFMG01000026.1_rrna_29	-	-	-	2014257	DPANN group	Candidatus Huberarchaea	unclassified	Candidatus Huberarchaea	Huberarchaeia	-	Candidatus Huberarchaeum	crystalense	-
GCA_002788515.1				78.04	4.21	20	1|PJC49855.1|[all:PJC49855.1;]	-	-	-	-	2022696	TACK group	Thaumarchaeota	Thaumarchaeota	Nitrososphaeria	Nitrosopumilales	unclassified Nitrosopumilales	-	-	Nitrosopumilales archaeon CG_4_9_14_0_2_um_filter_34_16
GCA_002788615.1				68.38	0.07	0	1|PJC44487.1|[all:PJC44487.1;]	-	-	-	-	1974430	DPANN group	Candidatus Pacearchaeota	Pacearchaeota	-	-	-	-	-	Candidatus Pacearchaeota archaeon CG_4_9_14_0_2_um_filter_39_13
GCA_002789275.1				71.35	0	0	1|PJC01413.1|[all:PJC01413.1;]	lcl|PFSX01000020.1_rrna_25	-	-	-	2014257	DPANN group	Candidatus Huberarchaea	unclassified	Candidatus Huberarchaea	Huberarchaeia	-	Candidatus Huberarchaeum	crystalense	-
GCA_002789395.1				84.11	1.87	0	1|PJB98369.1|[all:PJB98369.1;]	lcl|PFTD01000139.1_rrna_38	-	-	-	2022697	TACK group	Thaumarchaeota	Thaumarchaeota	Nitrososphaeria	Nitrosopumilales	unclassified Nitrosopumilales	-	-	Nitrosopumilales archaeon CG_4_9_14_0_8_um_filter_34_10
GCA_002789435.1				68.38	0	0	1|PJB94191.1|[all:PJB94191.1;]	lcl|PFTF01000014.1_rrna_20	-	-	-	1974431	DPANN group	Candidatus Pacearchaeota	Pacearchaeota	-	-	-	-	-	Candidatus Pacearchaeota archaeon CG_4_9_14_0_8_um_filter_35_24
GCA_002790055.1				84.97	2.34	66.67	1|PJB22377.1|[all:PJB22377.1;]	lcl|PFUM01000303.1_rrna_2	-	-	-	1975559	Euryarchaeota	unclassified Euryarchaeota	unclassified Euryarchaeota	unclassified Euryarchaeota (miscellaneous)	-	-	-	-	Euryarchaeota archaeon CG_4_9_14_3_um_filter_38_12
GCA_002790315.1				68.55	0	0	1|PJB04442.1|[all:PJB04442.1;]	lcl|PFUW01000014.1_rrna_19	-	-	-	2014257	DPANN group	Candidatus Huberarchaea	unclassified	Candidatus Huberarchaea	Huberarchaeia	-	Candidatus Huberarchaeum	crystalense	-
GCA_002790875.1				65.65	0	0	1|PJA71301.1|[all:PJA71301.1;]	lcl|PFVZ01000033.1_rrna_29	-	-	-	1974432	DPANN group	Candidatus Pacearchaeota	Pacearchaeota	-	-	-	-	-	Candidatus Pacearchaeota archaeon CG_4_9_14_3_um_filter_30_11
GCA_002790895.1				62.15	0	0	1|PJA70520.1|[all:PJA70520.1;]	-	-	-	-	1974433	DPANN group	Candidatus Pacearchaeota	Pacearchaeota	-	-	-	-	-	Candidatus Pacearchaeota archaeon CG_4_9_14_3_um_filter_31_7
GCA_002790905.1				68.38	0.22	0	1|PJA69724.1|[all:PJA69724.1;]	lcl|PFWB01000036.1_rrna_9	-	-	-	1974434	DPANN group	Candidatus Pacearchaeota	Pacearchaeota	-	-	-	-	-	Candidatus Pacearchaeota archaeon CG_4_9_14_3_um_filter_35_19
GCA_002791855.1				77.07	0	0	1|PIZ33783.1|[all:PIZ33783.1;]	-	-	-	-	1974378	DPANN group	Candidatus Aenigmarchaeota	Aenigmarchaeota	unclassified Aenigmarchaeota	-	-	-	-	Candidatus Aenigmarchaeota archaeon CG_4_10_14_0_8_um_filter_37_24
GCA_002792055.1				72.9	0.93	0	1|PIZ53160.1|[all:PIZ53160.1;]	-	-	-	-	1974448	DPANN group	Candidatus Woesearchaeota	Woesearchaeota	-	-	-	-	-	Candidatus Woesearchaeota archaeon CG_4_10_14_0_2_um_filter_33_10
GCA_002792635.1				68.38	0	0	1|PIZ78927.1|[all:PIZ78927.1;]	lcl|PFOR01000027.1_rrna_35	-	-	-	1974427	DPANN group	Candidatus Pacearchaeota	Pacearchaeota	-	-	-	-	-	Candidatus Pacearchaeota archaeon CG_4_10_14_0_2_um_filter_35_33
GCA_002792675.1				59.66	0	0	1|PIZ81712.1|[all:PIZ81712.1;]	-	-	-	-	1974425	DPANN group	Candidatus Pacearchaeota	Pacearchaeota	-	-	-	-	-	Candidatus Pacearchaeota archaeon CG_4_10_14_0_2_um_filter_30_11
GCA_002792685.1				66.51	0.93	0	1|PIZ82776.1|[all:PIZ82776.1;]	-	-	-	-	1974424	DPANN group	Candidatus Pacearchaeota	Pacearchaeota	-	-	-	-	-	Candidatus Pacearchaeota archaeon CG_4_10_14_0_2_um_filter_05_32_18
GCA_002792915.1				84.42	0.93	0	1|PIZ90575.1|[all:PIZ90575.1;]	lcl|PFPF01000036.1_rrna_7	-	-	-	1974410	DPANN group	Candidatus Micrarchaeota	Micrarchaeota	unclassified Candidatus Micrarchaeota	-	-	-	-	Candidatus Micrarchaeota archaeon CG_4_10_14_0_2_um_filter_60_11
GCA_002794135.1				73.69	0	0	1|PIO04840.1|[all:PIO04840.1;]	-	-	-	-	1974454	DPANN group	Candidatus Woesearchaeota	Woesearchaeota	-	-	-	-	-	Candidatus Woesearchaeota archaeon CG08_land_8_20_14_0_20_43_7
GCA_002794155.1				67.23	0	0	1|PIO08040.1|[all:PIO08040.1;]	lcl|PFDD01000008.1_rrna_24	-	-	-	1974446	DPANN group	Candidatus Pacearchaeota	Pacearchaeota	-	-	-	-	-	Candidatus Pacearchaeota archaeon CG10_big_fil_rev_8_21_14_0_10_35_219
GCA_002794175.1				65.81	4.21	0	1|PIO08757.1|[all:PIO08757.1;]	-	-	-	-	1974443	DPANN group	Candidatus Pacearchaeota	Pacearchaeota	-	-	-	-	-	Candidatus Pacearchaeota archaeon CG10_big_fil_rev_8_21_14_0_10_34_12
GCA_002794195.1				70.33	13.63	0	1|PJE81834.1|[all:PJE81834.1;]	-	-	-	-	1974442	DPANN group	Candidatus Pacearchaeota	Pacearchaeota	-	-	-	-	-	Candidatus Pacearchaeota archaeon CG10_big_fil_rev_8_21_14_0_10_32_42
GCA_002838935.1				96.73	2.8	0	1|PKK85625.1|[all:PKK85625.1;]	lcl|PGXE01000015.1_rrna_45	-	-	-	2013852	Euryarchaeota	Diaforarchaea group	Thermoplasmatota	Thermoplasmata	unclassified Thermoplasmata	-	-	-	Thermoplasmata archaeon HGW-Thermoplasmata-1
GCA_002839575.1				85.44	0.93	100	1|PKL55299.1|[all:PKL55299.1;]	-	-	-	-	2013822	Euryarchaeota	Stenosarchaea group	Euryarchaeota	Methanomicrobia	Methanomicrobiales	unclassified Methanomicrobiales	-	-	Methanomicrobiales archaeon HGW-Methanomicrobiales-6
GCA_002839605.1				99.53	0	0	1|PKL64149.1|[all:PKL64149.1;]	-	PKL65387.1	PKL65391.1	PKL65388.1	2013819	Euryarchaeota	Stenosarchaea group	Euryarchaeota	Methanomicrobia	Methanomicrobiales	unclassified Methanomicrobiales	-	-	Methanomicrobiales archaeon HGW-Methanomicrobiales-3
GCA_002839625.1				68.17	1.87	0	1|PKL60818.1|[all:PKL60818.1;]	lcl|PGYJ01000041.1_rrna_25	-	-	-	2013820	Euryarchaeota	Stenosarchaea group	Euryarchaeota	Methanomicrobia	Methanomicrobiales	unclassified Methanomicrobiales	-	-	Methanomicrobiales archaeon HGW-Methanomicrobiales-4
GCA_002839645.1				99.53	0	0	1|PKL61104.1|[all:PKL61104.1;]	-	-	PKL62125.1	PKL62128.1	2013818	Euryarchaeota	Stenosarchaea group	Euryarchaeota	Methanomicrobia	Methanomicrobiales	unclassified Methanomicrobiales	-	-	Methanomicrobiales archaeon HGW-Methanomicrobiales-2
GCA_002839685.1				93.87	0.93	100	1|PKL73040.1|[all:PKL73040.1;]	-	PKL72782.1	PKL71905.1	PKL72783.1	2013816	Euryarchaeota	Methanomada group	Euryarchaeota	Methanobacteria	Methanobacteriales	unclassified Methanobacteriales	-	-	Methanobacteriales archaeon HGW-Methanobacteriales-2
GCA_002839705.1				100	0.93	0	1|PKL66795.1|[all:PKL66795.1;]	-	PKL66830.1	PKL66826.1	PKL66142.1	2013815	Euryarchaeota	Methanomada group	Euryarchaeota	Methanobacteria	Methanobacteriales	unclassified Methanobacteriales	-	-	Methanobacteriales archaeon HGW-Methanobacteriales-1
GCA_002842715.1				45.27	0	0	1|PKP52858.1|[all:PKP52858.1;]	-	-	-	-	2013675	DPANN group	Candidatus Altiarchaeota	Altiarchaeota	Altiarchaeia	Candidatus Altiarchaeales	unclassified Candidatus Altiarchaeales	-	-	Candidatus Altiarchaeales archaeon HGW-Altiarchaeales-3
GCA_002855745.1				99.07	0.93	0	1|PLJ77270.1|[all:PLJ77270.1;]	lcl|NDWX01000012.1_rrna_10	-	-	-	1980981	TACK group	Crenarchaeota	Crenarchaeota	Thermoprotei	Thermoproteales	Thermofilaceae	Thermofilum	-	-
GCA_002867475.1				83.8	0.93	0	1|PLW80795.1|[all:PLW80795.1;]	lcl|PKTL01000043.1_rrna_13	-	-	-	2026803	DPANN group	Candidatus Woesearchaeota	Woesearchaeota	-	-	-	-	-	Candidatus Woesearchaeota archaeon
GCA_002871215.1				64.02	1.87	100	1|PMB75602.1|[all:PMB75602.1;]	-	-	-	-	683846	TACK group	Crenarchaeota	Crenarchaeota	Thermoprotei	Fervidicoccales	Fervidicoccaceae	Fervidicoccus	fontis	-
GCA_002877855.1				70.09	0	0	1|PMP61033.1|[all:PMP61033.1;]	-	-	-	-	2060322	TACK group	Crenarchaeota	Crenarchaeota	Thermoprotei	Desulfurococcales	Acidilobaceae	Caldisphaera	-	-
GCA_002878135.1				99.07	0	0	1|PMP73998.1|[all:PMP73998.1;]	-	-	-	-	2060325	Euryarchaeota	Diaforarchaea group	Thermoplasmatota	Thermoplasmata	DHVE2 group	unclassified Aciduliprofundum	Aciduliprofundum	-	-
GCA_002878195.1				46.91	0	0	1|PMP96109.1|[all:PMP96109.1;]	-	-	-	-	1971748	TACK group	Thaumarchaeota	Thaumarchaeota	Nitrososphaeria	Nitrososphaerales	Nitrososphaeraceae	Nitrososphaera	-	-
GCA_002878235.1				57.01	3.74	0	2|PMP88553.1|[all:PMP88553.1;PMP89003.1;]	-	-	-	-	2060322	TACK group	Crenarchaeota	Crenarchaeota	Thermoprotei	Desulfurococcales	Acidilobaceae	Caldisphaera	-	-
GCA_002878355.1				74.31	3.74	0	1|PMB78903.1|[all:PMB78903.1;]	lcl|PNIS01000244.1_rrna_20	-	-	-	2056630	TACK group	Candidatus Korarchaeota	Korarchaeota	-	-	-	Candidatus Korarchaeum	-	-
GCA_002897655.1				70.02	0	0	1|GBE20154.1|[all:GBE20154.1;]	lcl|BDTJ01000003.1_rrna_3	-	-	-	2005741	Others	unclassified Archaea	unclassified Archaea (miscellaneous)	-	-	-	-	-	archaeon BMS3Abin17
GCA_002897955.1				95.95	0.93	0	1|GBE54798.1|[all:GBE54798.1;]	lcl|BDTY01000068.1_rrna_18	-	-	-	2005738	Others	unclassified Archaea	unclassified Archaea (miscellaneous)	-	-	-	-	-	archaeon BMS3Bbin15
GCA_002898355.1				95.33	0	0	1|GBC68680.1|[all:GBC68680.1;]	-	-	-	-	2035437	Others	unclassified Archaea	unclassified Archaea (miscellaneous)	-	-	-	-	-	archaeon HR01
GCA_002898395.1				98.13	0	0	1|GBC71933.1|[all:GBC71933.1;]	-	-	-	-	2035438	Others	unclassified Archaea	unclassified Archaea (miscellaneous)	-	-	-	-	-	archaeon HR02
GCA_002899805.1				88.61	0.93	50	1|PNV80224.1|[all:PNV80224.1;]	-	-	-	-	2060324	TACK group	Crenarchaeota	Crenarchaeota	Thermoprotei	Fervidicoccales	Fervidicoccaceae	Fervidicoccus	-	-
GCA_002900525.1				85.05	8.88	0	1|PNX49635.1|[all:PNX49635.1;]	lcl|MUGB01000007.1_rrna_47	-	-	-	1933278	Euryarchaeota	Diaforarchaea group	Thermoplasmatota	Thermoplasmata	unclassified Thermoplasmata	-	-	-	Thermoplasmata archaeon M8B2D
GCA_002900535.1				76.95	2.8	0	1|PNX49111.1|[all:PNX49111.1;]	lcl|MUGC01000114.1_rrna_2	-	-	-	1933279	Euryarchaeota	Diaforarchaea group	Thermoplasmatota	Thermoplasmata	unclassified Thermoplasmata	-	-	-	Thermoplasmata archaeon M9B1D
GCA_002900545.1				80.12	4.83	0	1|PNX46496.1|[all:PNX46496.1;]	lcl|MUGE01000113.1_rrna_48	-	-	-	1933281	Euryarchaeota	Diaforarchaea group	Thermoplasmatota	Thermoplasmata	unclassified Thermoplasmata	-	-	-	Thermoplasmata archaeon M11B2D
GCA_002900555.1				90.09	2.8	0	1|PNX53602.1|[all:PNX53602.1;]	lcl|MUGD01000016.1_rrna_44	-	-	-	1933280	Euryarchaeota	Diaforarchaea group	Thermoplasmatota	Thermoplasmata	unclassified Thermoplasmata	-	-	-	Thermoplasmata archaeon M9B2D
GCA_003009795.1				85.9	3.74	0	1|PSG99056.1|[all:PSG99056.1;]	lcl|PXPE01000001.1_rrna_32	-	-	-	1919221	DPANN group	Candidatus Nanohaloarchaeota	Nanohaloarchaeota	unclassified Nanohaloarchaea	unclassified Nanohaloarchaea	-	-	-	Nanohaloarchaea archaeon SW_7_43_1
GCA_003009825.1				64.42	4.44	62.5	1|PSH01596.1|[all:PSH01596.1;]	-	-	-	-	1919219	DPANN group	Candidatus Nanohaloarchaeota	Nanohaloarchaeota	unclassified Nanohaloarchaea	unclassified Nanohaloarchaea	-	-	-	Nanohaloarchaea archaeon SW_10_44_10
GCA_003019375.1				30.06	0	0	1|PSO03679.1|[all:PSO03679.1;]	-	-	-	-	1978164	TACK group	Candidatus Marsarchaeota	Marsarchaeota	Candidatus Marsarchaeota group 2	-	-	-	-	Candidatus Marsarchaeota G2 archaeon ECH_B_SAG-E12
GCA_003019415.1				61.84	0	0	1|PSN98941.1|[all:PSN98941.1;]	-	-	-	-	1978165	TACK group	Candidatus Marsarchaeota	Marsarchaeota	Candidatus Marsarchaeota group 2	-	-	-	-	Candidatus Marsarchaeota G2 archaeon ECH_B_SAG-F08
GCA_003019475.1				98.13	0	0	1|PSO01430.1|[all:PSO01430.1;]	lcl|NEXI01000004.1_rrna_35	-	-	-	1978161	TACK group	Candidatus Marsarchaeota	Marsarchaeota	Candidatus Marsarchaeota group 2	-	-	-	-	Candidatus Marsarchaeota G2 archaeon ECH_B_3
GCA_003019485.1				61.68	0.93	0	1|PSN97087.1|[all:PSN97087.1;]	lcl|NEXK01000093.1_rrna_3	-	-	-	1978163	TACK group	Candidatus Marsarchaeota	Marsarchaeota	Candidatus Marsarchaeota group 2	-	-	-	-	Candidatus Marsarchaeota G2 archaeon ECH_B_SAG-C16
GCA_003019515.1				98.13	0	0	1|PSN96861.1|[all:PSN96861.1;]	lcl|NEXH01000005.1_rrna_44	-	-	-	1978160	TACK group	Candidatus Marsarchaeota	Marsarchaeota	Candidatus Marsarchaeota group 2	-	-	-	-	Candidatus Marsarchaeota G2 archaeon ECH_B_2
GCA_003019535.1				98.13	0	0	1|PSO03562.1|[all:PSO03562.1;]	lcl|NEXG01000006.1_rrna_39	-	-	-	1978159	TACK group	Candidatus Marsarchaeota	Marsarchaeota	Candidatus Marsarchaeota group 2	-	-	-	-	Candidatus Marsarchaeota G2 archaeon ECH_B_1
GCA_003019545.1				92.06	5.61	90	1|PSN89619.1|[all:PSN89619.1;]	lcl|NEXE01000032.1_rrna_32	-	-	-	1978157	TACK group	Candidatus Marsarchaeota	Marsarchaeota	Candidatus Marsarchaeota group 2	-	-	-	-	Candidatus Marsarchaeota G2 archaeon OSP_D
GCA_003019565.1				54.24	4.67	12.5	1|PSN84515.1|[all:PSN84515.1;]	lcl|NEXC01000042.1_rrna_31	-	-	-	1978155	TACK group	Candidatus Marsarchaeota	Marsarchaeota	Candidatus Marsarchaeota group 1	-	-	-	-	Candidatus Marsarchaeota G1 archaeon OSP_D
GCA_003019595.1				92.99	3.74	0	1|PSN86920.1|[all:PSN86920.1;]	lcl|NEXD01000001.1_rrna_3	-	-	-	1978156	TACK group	Candidatus Marsarchaeota	Marsarchaeota	Candidatus Marsarchaeota group 1	-	-	-	-	Candidatus Marsarchaeota G1 archaeon BE_D
GCA_003019615.1				87.89	3.74	14.29	1|PSN89582.1|[all:PSN89582.1;]	lcl|NEXB01000002.1_rrna_8	-	-	-	1978154	TACK group	Candidatus Marsarchaeota	Marsarchaeota	Candidatus Marsarchaeota group 1	-	-	-	-	Candidatus Marsarchaeota G1 archaeon OSP_C
GCA_003020925.1				93.61	0	0	2|PSP85179.1|[all:PSP85179.1;PSP83708.1;]	-	-	-	-	1919182	Euryarchaeota	Stenosarchaea group	Euryarchaeota	Halobacteria	Halobacteriales	unclassified Halobacteriales	-	-	Halobacteriales archaeon QS_6_64_34
GCA_003020945.1				96.26	0	0	2|PSQ06197.1|[all:PSQ06197.1;PSQ03675.1;]	-	-	-	-	1919183	Euryarchaeota	Stenosarchaea group	Euryarchaeota	Halobacteria	Halobacteriales	unclassified Halobacteriales	-	-	Halobacteriales archaeon QS_6_71_20
GCA_003020965.1				94.81	0	0	1|PSP81821.1|[all:PSP81821.1;]	-	-	-	-	1919175	Euryarchaeota	Stenosarchaea group	Euryarchaeota	Halobacteria	Halobacteriales	unclassified Halobacteriales	-	-	Halobacteriales archaeon QS_4_69_225
GCA_003020985.1				91.59	0	0	1|PSP96416.1|[all:PSP96416.1;]	-	-	-	-	1919178	Euryarchaeota	Stenosarchaea group	Euryarchaeota	Halobacteria	Halobacteriales	unclassified Halobacteriales	-	-	Halobacteriales archaeon QS_4_70_19
GCA_003021015.1				89.36	2.8	0	1|PSP88775.1|[all:PSP88775.1;]	-	-	-	-	1919174	Euryarchaeota	Stenosarchaea group	Euryarchaeota	Halobacteria	Halobacteriales	unclassified Halobacteriales	-	-	Halobacteriales archaeon QS_4_66_20
GCA_003021045.1				90.65	0	0	1|PSP88988.1|[all:PSP88988.1;]	-	-	-	-	1919177	Euryarchaeota	Stenosarchaea group	Euryarchaeota	Halobacteria	Halobacteriales	unclassified Halobacteriales	-	-	Halobacteriales archaeon QS_4_69_34
GCA_003021085.1				95.83	0.93	0	1|PSP76068.1|[all:PSP76068.1;]	-	-	-	-	1919169	Euryarchaeota	Stenosarchaea group	Euryarchaeota	Halobacteria	Halobacteriales	unclassified Halobacteriales	-	-	Halobacteriales archaeon QS_1_68_20
GCA_003021115.1				43.22	0.93	0	1|PSP54252.1|[all:PSP54252.1;]	-	-	-	-	1919160	Euryarchaeota	Stenosarchaea group	Euryarchaeota	Halobacteria	Halobacteriales	unclassified Halobacteriales	-	-	Halobacteriales archaeon QH_7_68_42
GCA_003021165.1				51.87	0.93	0	1|PSP59675.1|[all:PSP59675.1;]	-	-	-	-	1919159	Euryarchaeota	Stenosarchaea group	Euryarchaeota	Halobacteria	Halobacteriales	unclassified Halobacteriales	-	-	Halobacteriales archaeon QH_7_66_37
GCA_003021175.1				98.13	0.93	0	1|PSP57723.1|[all:PSP57723.1;]	-	-	-	-	1919158	Euryarchaeota	Stenosarchaea group	Euryarchaeota	Halobacteria	Halobacteriales	unclassified Halobacteriales	-	-	Halobacteriales archaeon QH_7_66_36
GCA_003021225.1				67.69	3.74	75	1|PSP49621.1|[all:PSP49621.1;]	-	-	-	-	1919153	Euryarchaeota	Stenosarchaea group	Euryarchaeota	Halobacteria	Halobacteriales	unclassified Halobacteriales	-	-	Halobacteriales archaeon QH_3_68_24
GCA_003021235.1				93.46	1.4	50	1|PSP40678.1|[all:PSP40678.1;]	lcl|PXQR01000011.1_rrna_9	-	-	-	1919154	Euryarchaeota	Stenosarchaea group	Euryarchaeota	Halobacteria	Halobacteriales	unclassified Halobacteriales	-	-	Halobacteriales archaeon QH_6_64_20
GCA_003021245.1				49.53	0.93	100	1|PSP42526.1|[all:PSP42526.1;]	-	-	-	-	1919152	Euryarchaeota	Stenosarchaea group	Euryarchaeota	Halobacteria	Halobacteriales	unclassified Halobacteriales	-	-	Halobacteriales archaeon QH_2_66_30
GCA_003021655.1				88.79	0	0	1|PSQ04448.1|[all:PSQ04448.1;]	-	-	-	-	1919176	Euryarchaeota	Stenosarchaea group	Euryarchaeota	Halobacteria	Halobacteriales	unclassified Halobacteriales	-	-	Halobacteriales archaeon QS_4_69_31
GCA_003021685.1				86.92	0	0	2|PSP93777.1|[all:PSP93777.1;PSP94141.1;]	-	-	-	-	1919173	Euryarchaeota	Stenosarchaea group	Euryarchaeota	Halobacteria	Halobacteriales	unclassified Halobacteriales	-	-	Halobacteriales archaeon QS_4_62_28
GCA_003021705.1				89.25	0	0	1|PSP76769.1|[all:PSP76769.1;]	-	-	-	-	1919172	Euryarchaeota	Stenosarchaea group	Euryarchaeota	Halobacteria	Halobacteriales	unclassified Halobacteriales	-	-	Halobacteriales archaeon QS_3_64_16
GCA_003021725.1				86.21	0	0	1|PSP64436.1|[all:PSP64436.1;]	-	-	-	-	1919162	Euryarchaeota	Stenosarchaea group	Euryarchaeota	Halobacteria	Halobacteriales	unclassified Halobacteriales	-	-	Halobacteriales archaeon QH_8_64_26
GCA_003021755.1				80.88	0.93	100	2|PSP61744.1|[all:PSP61744.1;PSP63508.1;]	-	-	-	-	1919164	Euryarchaeota	Stenosarchaea group	Euryarchaeota	Halobacteria	Halobacteriales	unclassified Halobacteriales	-	-	Halobacteriales archaeon QH_8_67_36
GCA_003021785.1				98.6	0	0	1|PSP38989.1|[all:PSP38989.1;]	-	-	-	-	1919157	Euryarchaeota	Stenosarchaea group	Euryarchaeota	Halobacteria	Halobacteriales	unclassified Halobacteriales	-	-	Halobacteriales archaeon QH_7_65_31
GCA_003021795.1				55.37	3.74	25	1|PSP73007.1|[all:PSP73007.1;]	-	-	-	-	1919156	Euryarchaeota	Stenosarchaea group	Euryarchaeota	Halobacteria	Halobacteriales	unclassified Halobacteriales	-	-	Halobacteriales archaeon QH_6_68_27
GCA_003021975.1				88.79	0	0	1|PSQ01488.1|[all:PSQ01488.1;]	-	-	-	-	1919181	Euryarchaeota	Stenosarchaea group	Euryarchaeota	Halobacteria	Halobacteriales	unclassified Halobacteriales	-	-	Halobacteriales archaeon QS_5_70_17
GCA_003022005.1				83.64	1.79	0	1|PSQ13163.1|[all:PSQ13163.1;]	-	-	-	-	1919180	Euryarchaeota	Stenosarchaea group	Euryarchaeota	Halobacteria	Halobacteriales	unclassified Halobacteriales	-	-	Halobacteriales archaeon QS_5_70_15
GCA_003022045.1				71.03	0	0	2|PSP67726.1|[all:PSP67726.1;PSP67737.1;]	-	-	-	-	1919163	Euryarchaeota	Stenosarchaea group	Euryarchaeota	Halobacteria	Halobacteriales	unclassified Halobacteriales	-	-	Halobacteriales archaeon QH_8_67_27
GCA_003022085.1				58.88	0.93	0	1|PSP22108.1|[all:PSP22108.1;]	-	-	-	-	1919147	Euryarchaeota	Stenosarchaea group	Euryarchaeota	Halobacteria	Halobacteriales	unclassified Halobacteriales	-	-	Halobacteriales archaeon QH_10_65_19
GCA_003022725.1				83.91	3.81	16.67	1|PSQ47950.1|[all:PSQ47950.1;]	-	-	-	-	1919203	Euryarchaeota	Stenosarchaea group	Euryarchaeota	Halobacteria	Halobacteriales	unclassified Halobacteriales	-	-	Halobacteriales archaeon SW_7_65_23
GCA_003022745.1				68.69	0.47	0	1|PSQ58889.1|[all:PSQ58889.1;]	-	-	-	-	1919210	Euryarchaeota	Stenosarchaea group	Euryarchaeota	Halobacteria	Halobacteriales	unclassified Halobacteriales	-	-	Halobacteriales archaeon SW_9_67_25
GCA_003022785.1				82.22	5.61	0	1|PSQ45134.1|[all:PSQ45134.1;]	-	-	-	-	1919204	Euryarchaeota	Stenosarchaea group	Euryarchaeota	Halobacteria	Halobacteriales	unclassified Halobacteriales	-	-	Halobacteriales archaeon SW_7_68_16
GCA_003022815.1				54.95	0.93	100	1|PSQ44718.1|[all:PSQ44718.1;]	-	-	-	-	1919199	Euryarchaeota	Stenosarchaea group	Euryarchaeota	Halobacteria	Halobacteriales	unclassified Halobacteriales	-	-	Halobacteriales archaeon SW_5_68_122
GCA_003022845.1				72.66	2.8	0	1|PSQ35772.1|[all:PSQ35772.1;]	-	-	-	-	1919194	Euryarchaeota	Stenosarchaea group	Euryarchaeota	Halobacteria	Halobacteriales	unclassified Halobacteriales	-	-	Halobacteriales archaeon SW_10_66_29
GCA_003022865.1				82.24	0	0	1|PSQ39647.1|[all:PSQ39647.1;]	-	-	-	-	1919200	Euryarchaeota	Stenosarchaea group	Euryarchaeota	Halobacteria	Halobacteriales	unclassified Halobacteriales	-	-	Halobacteriales archaeon SW_5_70_135
GCA_003022885.1				55.06	0	0	1|PSQ40342.1|[all:PSQ40342.1;]	-	-	-	-	1919198	Euryarchaeota	Stenosarchaea group	Euryarchaeota	Halobacteria	Halobacteriales	unclassified Halobacteriales	-	-	Halobacteriales archaeon SW_12_71_31
GCA_003022925.1				93.46	1.87	50	1|PSQ24159.1|[all:PSQ24159.1;]	-	-	-	-	1919186	Euryarchaeota	Stenosarchaea group	Euryarchaeota	Halobacteria	Halobacteriales	unclassified Halobacteriales	-	-	Halobacteriales archaeon QS_8_65_32
GCA_003023165.1				79.91	0	0	1|PSQ21960.1|[all:PSQ21960.1;]	-	-	-	-	1919189	Euryarchaeota	Stenosarchaea group	Euryarchaeota	Halobacteria	Halobacteriales	unclassified Halobacteriales	-	-	Halobacteriales archaeon QS_9_67_15
GCA_003023195.1				95.02	1.87	0	1|PSQ16758.1|[all:PSQ16758.1;]	-	-	-	-	1919187	Euryarchaeota	Stenosarchaea group	Euryarchaeota	Halobacteria	Halobacteriales	unclassified Halobacteriales	-	-	Halobacteriales archaeon QS_8_69_26
GCA_003023215.1				95.33	0	0	1|PSQ32124.1|[all:PSQ32124.1;]	-	-	-	-	1919202	Euryarchaeota	Stenosarchaea group	Euryarchaeota	Halobacteria	Halobacteriales	unclassified Halobacteriales	-	-	Halobacteriales archaeon SW_6_65_46
GCA_003023405.1				87.54	0.93	0	1|PSQ57488.1|[all:PSQ57488.1;]	-	-	-	-	1919208	Euryarchaeota	Stenosarchaea group	Euryarchaeota	Halobacteria	Halobacteriales	unclassified Halobacteriales	-	-	Halobacteriales archaeon SW_8_68_21
GCA_003023415.1				75.08	0.93	0	1|PSQ63619.1|[all:PSQ63619.1;]	-	-	-	-	1919207	Euryarchaeota	Stenosarchaea group	Euryarchaeota	Halobacteria	Halobacteriales	unclassified Halobacteriales	-	-	Halobacteriales archaeon SW_8_66_22
GCA_003023455.1				42.89	1.87	0	1|PSQ34242.1|[all:PSQ34242.1;]	-	-	-	-	1919197	Euryarchaeota	Stenosarchaea group	Euryarchaeota	Halobacteria	Halobacteriales	unclassified Halobacteriales	-	-	Halobacteriales archaeon SW_12_69_24
GCA_003023465.1				66.36	1.87	50	1|PSQ47412.1|[all:PSQ47412.1;]	-	-	-	-	1919201	Euryarchaeota	Stenosarchaea group	Euryarchaeota	Halobacteria	Halobacteriales	unclassified Halobacteriales	-	-	Halobacteriales archaeon SW_6_65_15
GCA_003023535.1				66.82	0.93	0	1|PSQ33662.1|[all:PSQ33662.1;]	-	-	-	-	1919193	Euryarchaeota	Stenosarchaea group	Euryarchaeota	Halobacteria	Halobacteriales	unclassified Halobacteriales	-	-	Halobacteriales archaeon QS_9_70_65
GCA_003023785.1				83.18	0	0	1|PSQ08504.1|[all:PSQ08504.1;]	-	-	-	-	1919179	Euryarchaeota	Stenosarchaea group	Euryarchaeota	Halobacteria	Halobacteriales	unclassified Halobacteriales	-	-	Halobacteriales archaeon QS_5_68_33
GCA_003034855.1				96.88	2.8	0	1|PTD93750.1|[all:PTD93750.1;]	lcl|PZKD01000046.1_rrna_9	-	-	-	2137776	Others	unclassified Archaea	unclassified Archaea (miscellaneous)	-	-	-	-	-	archaeon SCG-AAA382B04
GCA_003045125.1				96.73	0	0	1|PTL87233.1|[all:PTL87233.1;]	lcl|LXWN01000001.1_rrna_3	-	-	-	1410606	TACK group	Thaumarchaeota	Thaumarchaeota	unclassified Thaumarchaeota	Candidatus Nitrosopelagicus	-	-	-	Candidatus Nitrosopelagicus brevis
GCA_003056265.1				97.2	0	0	1|PUA33468.1|[all:PUA33468.1;]	-	-	-	-	1973259	TACK group	Crenarchaeota	Crenarchaeota	Thermoprotei	Desulfurococcales	Desulfurococcaceae	Zestosphaera	tikiterensis	-
GCA_003058365.1				100	0	0	1|AWB28213.1|[all:AWB28213.1;]	lcl|CP028858.1_rrna_3	-	-	-	1679096	Euryarchaeota	Stenosarchaea group	Euryarchaeota	Halobacteria	Halobacteriales	Haloarculaceae	-	-	Haloarculaceae archaeon HArcel1
GCA_003086375.1				43.49	0	0	1|PVU69816.1|[all:PVU69816.1;]	-	-	-	-	1987492	TACK group	Crenarchaeota	Crenarchaeota	Thermoprotei	Sulfolobales	Sulfolobaceae	Sulfolobus	-	-
GCA_003086415.1				54.36	0.93	0	1|PVU68600.1|[all:PVU68600.1;]	lcl|QEFP01000004.1_rrna_20	-	-	-	1294122	DPANN group	Nanoarchaeota	Nanoarchaeota	Nanoarchaeia	Nanoarchaeales	Nanopusillaceae	Candidatus Nanobsidianus	stetteri	-
GCA_003086435.1				63.01	0	0	1|PVU74193.1|[all:PVU74193.1;]	-	-	-	-	563177	TACK group	Crenarchaeota	Crenarchaeota	Thermoprotei	Sulfolobales	Sulfolobaceae	Acidianus	hospitalis	-
GCA_003086455.1				75.7	1.87	100	1|PVU78687.1|[all:PVU78687.1;]	-	-	-	-	43080	TACK group	Crenarchaeota	Crenarchaeota	Thermoprotei	Sulfolobales	Sulfolobaceae	Sulfolobus	islandicus	-
GCA_003086475.1				64.1	6.54	100	1|PVU71699.1|[all:PVU71699.1;]	-	-	-	-	1294122	DPANN group	Nanoarchaeota	Nanoarchaeota	Nanoarchaeia	Nanoarchaeales	Nanopusillaceae	Candidatus Nanobsidianus	stetteri	-
GCA_003086495.1				38.32	0	0	1|PVU70165.1|[all:PVU70165.1;]	lcl|QEFJ01000003.1_rrna_16	-	-	-	2005261	TACK group	Crenarchaeota	Crenarchaeota	Thermoprotei	Sulfolobales	unclassified Sulfolobales	-	-	Sulfolobales archaeon SCGC AB-777_K20
GCA_003086515.1				43.15	0	0	1|PVU72488.1|[all:PVU72488.1;]	-	-	-	-	1987493	TACK group	Crenarchaeota	Crenarchaeota	Thermoprotei	Thermoproteales	Thermoproteaceae	Vulcanisaeta	-	-
GCA_003086535.1				79.13	0	0	1|PVU73469.1|[all:PVU73469.1;]	lcl|QEFM01000015.1_rrna_28	-	-	-	2005259	TACK group	Crenarchaeota	Crenarchaeota	Thermoprotei	Sulfolobales	unclassified Sulfolobales	-	-	Sulfolobales archaeon SCGC AB-777_J03
GCA_003086555.1				76.71	0	0	1|PVU74888.1|[all:PVU74888.1;]	-	-	-	-	1987491	TACK group	Crenarchaeota	Crenarchaeota	Thermoprotei	Sulfolobales	Sulfolobaceae	Sulfolobus	-	-
GCA_003086575.1				15.89	1.87	100	1|PVU69479.1|[all:PVU69479.1;]	-	-	-	-	2005260	TACK group	Crenarchaeota	Crenarchaeota	Thermoprotei	Sulfolobales	unclassified Sulfolobales	-	-	Sulfolobales archaeon SCGC AB-777_K09
GCA_003096235.1				81.38	5.14	0	1|PVX23782.1|[all:PVX23782.1;]	-	-	-	-	2026714	TACK group	Candidatus Bathyarchaeota	Bathyarchaeota	unclassified Candidatus Bathyarchaeota	-	-	-	-	Candidatus Bathyarchaeota archaeon
GCA_003116855.1				96.73	0	0	1|GAY25044.1|[all:GAY25044.1;]	-	-	-	-	2027460	TACK group	Crenarchaeota	Crenarchaeota	Thermoprotei	Desulfurococcales	Desulfurococcaceae	-	-	Desulfurococcaceae archaeon AG1
GCA_003176995.1				97.66	3.74	0	2|PWU82033.1|[all:PWU82033.1;PWU79535.1;]	lcl|QHBN01000145.1_rrna_29	-	-	-	2026795	TACK group	Thaumarchaeota	Thaumarchaeota	unclassified Thaumarchaeota	unclassified Thaumarchaeota (miscellaneous)	-	-	-	Thaumarchaeota archaeon
GCA_003193625.1				38.51	2.8	25	1|PXF18038.1|[all:PXF18038.1;]	-	-	-	-	2026739	Euryarchaeota	unclassified Euryarchaeota	unclassified Euryarchaeota	unclassified Euryarchaeota (miscellaneous)	-	-	-	-	Euryarchaeota archaeon
GCA_003193805.1				58.1	14.31	70.83	1|PXF23348.1|[all:PXF23348.1;]	-	-	-	-	2026739	Euryarchaeota	unclassified Euryarchaeota	unclassified Euryarchaeota	unclassified Euryarchaeota (miscellaneous)	-	-	-	-	Euryarchaeota archaeon
GCA_003193815.1				72.43	0.31	100	1|PXF19475.1|[all:PXF19475.1;]	-	-	-	-	2026739	Euryarchaeota	unclassified Euryarchaeota	unclassified Euryarchaeota	unclassified Euryarchaeota (miscellaneous)	-	-	-	-	Euryarchaeota archaeon
GCA_003193905.1				92.06	75.88	48.72	2|PXF26472.1|[all:PXF26472.1;PXF25403.1;]	lcl|PSPF01000163.1_rrna_14	-	-	-	2026739	Euryarchaeota	unclassified Euryarchaeota	unclassified Euryarchaeota	unclassified Euryarchaeota (miscellaneous)	-	-	-	-	Euryarchaeota archaeon
GCA_003193925.1				91.59	0	0	1|PXF22002.1|[all:PXF22002.1;]	lcl|PSPG01000012.1_rrna_26	-	-	-	2599289	Euryarchaeota	Diaforarchaea group	Thermoplasmatota	Candidatus Poseidoniia	Candidatus Poseidoniales	Candidatus Thalassarchaeaceae	Candidatus Thalassarchaeum	betae	-
GCA_003193945.1				85.05	43.45	11.69	2|PXF27559.1|[all:PXF27559.1;PXF28456.1;]	-	-	-	-	2026795	TACK group	Thaumarchaeota	Thaumarchaeota	unclassified Thaumarchaeota	unclassified Thaumarchaeota (miscellaneous)	-	-	-	Thaumarchaeota archaeon
GCA_003193985.1				44.86	10.28	7.69	1|PXF24264.1|[all:PXF24264.1;]	-	-	-	-	2026795	TACK group	Thaumarchaeota	Thaumarchaeota	unclassified Thaumarchaeota	unclassified Thaumarchaeota (miscellaneous)	-	-	-	Thaumarchaeota archaeon
GCA_003202575.1				90.5	100	99.19	3|PXY79824.1|[all:PXY74041.1;PXY75277.1;PXY79824.1;]	lcl|PSQA01000022.1_rrna_73	-	-	-	2026739	Euryarchaeota	unclassified Euryarchaeota	unclassified Euryarchaeota	unclassified Euryarchaeota (miscellaneous)	-	-	-	-	Euryarchaeota archaeon
GCA_003205235.1				98.29	0	0	1|PYB68612.1|[all:PYB68612.1;]	lcl|QJSM01000040.1_rrna_43	-	-	-	2094122	Euryarchaeota	Diaforarchaea group	Thermoplasmatota	Thermoplasmata	Thermoplasmatales	Thermoplasmataceae	-	-	Thermoplasma sp. Kam2015
GCA_003266085.1				98.13	0.93	0	1|RAP48339.1|[all:RAP48339.1;]	-	RAP48377.1	RAP48374.1	RAP48376.1	1945576	Euryarchaeota	Methanomada group	Euryarchaeota	Methanobacteria	Methanobacteriales	Methanobacteriaceae	Methanosphaera	-	-
GCA_003266105.1				85.44	0.93	0	1|RAP46424.1|[all:RAP46424.1;]	-	-	-	-	1945580	Euryarchaeota	Methanomada group	Euryarchaeota	Methanobacteria	Methanobacteriales	Methanobacteriaceae	Methanosphaera	-	-
GCA_003266145.1				90.65	1.87	0	1|RAP51074.1|[all:RAP51074.1;]	-	RAP51158.1	RAP51142.1	RAP51159.1	1945631	Euryarchaeota	Methanomada group	Euryarchaeota	Methanobacteria	Methanobacteriales	Methanobacteriaceae	Methanosphaera	-	-
GCA_003266175.1				76.71	0.93	0	1|RAP44434.1|[all:RAP44434.1;]	-	RAP44541.1	RAP44544.1	RAP44542.1	1945632	Euryarchaeota	Methanomada group	Euryarchaeota	Methanobacteria	Methanobacteriales	Methanobacteriaceae	Methanosphaera	-	-
GCA_003269155.1				38.71	2.66	97.3	1|RAS37632.1|[all:RAS37632.1;]	lcl|QLTN01000004.1_rrna_4	-	-	-	1465461	TACK group	Thaumarchaeota	Thaumarchaeota	unclassified Thaumarchaeota	unclassified Thaumarchaeota (miscellaneous)	-	-	-	Thaumarchaeota archaeon SCGC AC-337_F14
GCA_003298465.1				99.07	4.67	0	2|RBI64668.1|[all:RBI64668.1;RBI59465.1;]	-	-	-	-	29295	Euryarchaeota	Stenosarchaea group	Euryarchaeota	Halobacteria	Halobacteriales	unclassified Halobacteriales	-	-	halophilic archaeon
GCA_003324595.1				89.25	25.23	100	1|RCH72107.1|[all:RCH72107.1;]	-	-	-	-	2163009	Euryarchaeota	Diaforarchaea group	Thermoplasmatota	Candidatus Poseidoniia	Candidatus Poseidoniales	-	-	-	Candidatus Poseidoniales archaeon
GCA_003324605.1				91.59	22.9	100	1|RCH76449.1|[all:RCH76449.1;]	-	-	-	-	2163009	Euryarchaeota	Diaforarchaea group	Thermoplasmatota	Candidatus Poseidoniia	Candidatus Poseidoniales	-	-	-	Candidatus Poseidoniales archaeon
GCA_003324635.1				86.45	0	0	1|RCH73295.1|[all:RCH73295.1;]	-	-	-	-	2163009	Euryarchaeota	Diaforarchaea group	Thermoplasmatota	Candidatus Poseidoniia	Candidatus Poseidoniales	-	-	-	Candidatus Poseidoniales archaeon
GCA_003324645.1				89.88	28.9	100	3|RCH76909.1|[all:RCH75022.1;RCH75527.1;RCH76909.1;]	lcl|QOOW01000011.1_rrna_2	-	-	-	2163009	Euryarchaeota	Diaforarchaea group	Thermoplasmatota	Candidatus Poseidoniia	Candidatus Poseidoniales	-	-	-	Candidatus Poseidoniales archaeon
GCA_003331425.1				96.26	0.93	0	1|RCL32565.1|[all:RCL32565.1;]	lcl|QOOS01000003.1_rrna_31	-	-	-	2024843	TACK group	Thaumarchaeota	Thaumarchaeota	Nitrososphaeria	Nitrosopumilales	Nitrosopumilaceae	Nitrosopumilus	-	-
GCA_003336385.2				89.65	6.39	66.67	1|KAB3541826.1|[all:KAB3541826.1;]	-	KAB3544638.1	KAB3544642.1	KAB3544639.1	2056317	Euryarchaeota	Stenosarchaea group	Euryarchaeota	Methanomicrobia	Methanosarcinales	unclassified Methanosarcinales	-	-	ANME-2 cluster archaeon
GCA_003336485.1				91.28	2.8	0	1|RCV65221.1|[all:RCV65221.1;]	lcl|QENH01000171.1_rrna_25	-	RCV63910.1	RCV63911.1	2056316	Euryarchaeota	Stenosarchaea group	Euryarchaeota	Methanomicrobia	Methanophagales	unclassified Methanophagales	-	-	Methanophagales archaeon
GCA_003344655.1				88.25	0.93	0	1|RDD53507.1|[all:RDD53507.1;]	-	-	-	-	1868214	TACK group	Candidatus Korarchaeota	Korarchaeota	-	-	-	Candidatus Korarchaeum	-	-
GCA_003345555.1				87.85	3.74	0	1|RDE16561.1|[all:RDE16561.1;]	-	-	-	-	2053491	Asgard group	Candidatus Thorarchaeota	Thorarchaeota	-	-	-	-	-	Candidatus Thorarchaeota archaeon
GCA_003345595.1				87.78	2.34	0	1|RDE15700.1|[all:RDE15700.1;]	lcl|PRDI01000062.1_rrna_18	-	-	-	2053491	Asgard group	Candidatus Thorarchaeota	Thorarchaeota	-	-	-	-	-	Candidatus Thorarchaeota archaeon
GCA_003352245.1				97.2	0.93	0	1|RDJ38561.1|[all:RDJ38561.1;]	lcl|QQVA01000003.1_rrna_44	-	-	-	2056631	TACK group	Crenarchaeota	Crenarchaeota	unclassified Crenarchaeota (miscellaneous)	-	-	-	-	Crenarchaeota archaeon
GCA_003352265.1				97.2	0.93	0	1|RDJ31939.1|[all:RDJ31939.1;]	lcl|QQVT01000001.1_rrna_28	-	-	-	2056631	TACK group	Crenarchaeota	Crenarchaeota	unclassified Crenarchaeota (miscellaneous)	-	-	-	-	Crenarchaeota archaeon
GCA_003352285.1				97.2	0.93	0	1|RDJ34497.1|[all:RDJ34497.1;]	lcl|QQVN01000005.1_rrna_13	-	-	-	2056631	TACK group	Crenarchaeota	Crenarchaeota	unclassified Crenarchaeota (miscellaneous)	-	-	-	-	Crenarchaeota archaeon
GCA_003352295.1				97.2	2.8	0	1|RDJ34836.1|[all:RDJ34836.1;]	lcl|QQVH01000001.1_rrna_64	-	-	-	2056631	TACK group	Crenarchaeota	Crenarchaeota	unclassified Crenarchaeota (miscellaneous)	-	-	-	-	Crenarchaeota archaeon
GCA_003431325.1				94.32	0	0	1|AMD31231.1|[all:AMD31231.1;]	lcl|CP010515.1_rrna_6	-	-	-	1577685	TACK group	Crenarchaeota	Crenarchaeota	Thermoprotei	Acidilobales	Acidilobaceae	Acidilobus	-	-
GCA_003568775.1				75.62	0	0	1|RIB35525.1|[all:RIB35525.1;]	lcl|MWMI01000008.1_rrna_43	-	-	-	1940235	DPANN group	Nanoarchaeota	Nanoarchaeota	unclassified Nanoarchaeota	Candidatus Nanoclepta	-	-	-	Candidatus Nanoclepta minutus
GCA_003569705.1				95.79	2.8	50	1|GBL41370.1|[all:GBL41370.1;]	lcl|BGOU01000008.1_rrna_2	-	-	-	2026886	TACK group	Thaumarchaeota	Thaumarchaeota	Nitrososphaeria	Nitrosopumilales	Nitrosopumilaceae	Nitrosarchaeum	-	-
GCA_003599055.1				70.09	0.93	100	1|RJQ22265.1|[all:RJQ22265.1;]	lcl|QZIM01000006.1_rrna_8	-	-	-	2026803	DPANN group	Candidatus Woesearchaeota	Woesearchaeota	-	-	-	-	-	Candidatus Woesearchaeota archaeon
GCA_003599145.1				83.41	0	0	1|RJQ16913.1|[all:RJQ16913.1;]	lcl|QZIT01000005.1_rrna_3	-	-	-	2026803	DPANN group	Candidatus Woesearchaeota	Woesearchaeota	-	-	-	-	-	Candidatus Woesearchaeota archaeon
GCA_003601595.1				47.42	2.34	25	1|RJS67724.1|[all:RJS67724.1;]	-	-	-	-	2026714	TACK group	Candidatus Bathyarchaeota	Bathyarchaeota	unclassified Candidatus Bathyarchaeota	-	-	-	-	Candidatus Bathyarchaeota archaeon
GCA_003601605.1				86.45	0.93	0	1|RJS77502.1|[all:RJS77502.1;]	-	-	-	-	2026714	TACK group	Candidatus Bathyarchaeota	Bathyarchaeota	unclassified Candidatus Bathyarchaeota	-	-	-	-	Candidatus Bathyarchaeota archaeon
GCA_003601655.1				84.42	1.94	33.33	1|RJS82007.1|[all:RJS82007.1;]	-	-	-	-	2026714	TACK group	Candidatus Bathyarchaeota	Bathyarchaeota	unclassified Candidatus Bathyarchaeota	-	-	-	-	Candidatus Bathyarchaeota archaeon
GCA_003601665.1				72.97	1.71	33.33	1|RJS80765.1|[all:RJS80765.1;]	-	-	-	-	2026714	TACK group	Candidatus Bathyarchaeota	Bathyarchaeota	unclassified Candidatus Bathyarchaeota	-	-	-	-	Candidatus Bathyarchaeota archaeon
GCA_003601715.1				90.73	16.2	4.76	1|RJS90897.1|[all:RJS90897.1;]	-	-	-	-	2026714	TACK group	Candidatus Bathyarchaeota	Bathyarchaeota	unclassified Candidatus Bathyarchaeota	-	-	-	-	Candidatus Bathyarchaeota archaeon
GCA_003601725.1				83.02	4.67	40	1|RJS86354.1|[all:RJS86354.1;]	-	-	-	-	2026714	TACK group	Candidatus Bathyarchaeota	Bathyarchaeota	unclassified Candidatus Bathyarchaeota	-	-	-	-	Candidatus Bathyarchaeota archaeon
GCA_003601735.1				36.73	0	0	1|RJS84979.1|[all:RJS84979.1;]	-	-	-	-	2026714	TACK group	Candidatus Bathyarchaeota	Bathyarchaeota	unclassified Candidatus Bathyarchaeota	-	-	-	-	Candidatus Bathyarchaeota archaeon
GCA_003601775.1				89.02	1.87	0	1|RJS89941.1|[all:RJS89941.1;]	-	-	-	-	2026714	TACK group	Candidatus Bathyarchaeota	Bathyarchaeota	unclassified Candidatus Bathyarchaeota	-	-	-	-	Candidatus Bathyarchaeota archaeon
GCA_003601785.1				75.08	1.87	0	1|RJS69905.1|[all:RJS69905.1;]	-	-	-	-	2026714	TACK group	Candidatus Bathyarchaeota	Bathyarchaeota	unclassified Candidatus Bathyarchaeota	-	-	-	-	Candidatus Bathyarchaeota archaeon
GCA_003601795.1				77.57	1.32	0	1|RJS74876.1|[all:RJS74876.1;]	lcl|PIXU01000031.1_rrna_7	-	RJS74419.1	RJS74416.1	2056316	Euryarchaeota	Stenosarchaea group	Euryarchaeota	Methanomicrobia	Methanophagales	unclassified Methanophagales	-	-	Methanophagales archaeon
GCA_003601835.1				84.19	4.67	0	1|RJS76760.1|[all:RJS76760.1;]	-	-	-	-	2026714	TACK group	Candidatus Bathyarchaeota	Bathyarchaeota	unclassified Candidatus Bathyarchaeota	-	-	-	-	Candidatus Bathyarchaeota archaeon
GCA_003601845.1				78.15	2.8	0	1|RJS78434.1|[all:RJS78434.1;]	-	-	-	-	2026714	TACK group	Candidatus Bathyarchaeota	Bathyarchaeota	unclassified Candidatus Bathyarchaeota	-	-	-	-	Candidatus Bathyarchaeota archaeon
GCA_003601885.1				31.9	0	0	1|RJS87002.1|[all:RJS87002.1;]	-	-	-	-	2026714	TACK group	Candidatus Bathyarchaeota	Bathyarchaeota	unclassified Candidatus Bathyarchaeota	-	-	-	-	Candidatus Bathyarchaeota archaeon
GCA_003602395.1				80.3	3.27	50	1|RJU96045.1|[all:RJU96045.1;]	-	-	-	-	2163009	Euryarchaeota	Diaforarchaea group	Thermoplasmatota	Candidatus Poseidoniia	Candidatus Poseidoniales	-	-	-	Candidatus Poseidoniales archaeon
GCA_003602405.1				80.84	2.88	0	1|RJU97512.1|[all:RJU97512.1;]	-	-	-	-	2163009	Euryarchaeota	Diaforarchaea group	Thermoplasmatota	Candidatus Poseidoniia	Candidatus Poseidoniales	-	-	-	Candidatus Poseidoniales archaeon
GCA_003602415.1				92.95	0	0	1|RJV00618.1|[all:RJV00618.1;]	-	-	-	-	2163009	Euryarchaeota	Diaforarchaea group	Thermoplasmatota	Candidatus Poseidoniia	Candidatus Poseidoniales	-	-	-	Candidatus Poseidoniales archaeon
GCA_003602455.1				81.78	0.93	0	1|RJU93237.1|[all:RJU93237.1;]	-	-	-	-	2163009	Euryarchaeota	Diaforarchaea group	Thermoplasmatota	Candidatus Poseidoniia	Candidatus Poseidoniales	-	-	-	Candidatus Poseidoniales archaeon
GCA_003602475.1				90.04	0.93	0	1|RJU88971.1|[all:RJU88971.1;]	-	-	-	-	2163009	Euryarchaeota	Diaforarchaea group	Thermoplasmatota	Candidatus Poseidoniia	Candidatus Poseidoniales	-	-	-	Candidatus Poseidoniales archaeon
GCA_003602485.1				74.95	0.93	0	1|RJU91440.1|[all:RJU91440.1;]	-	-	-	-	2163009	Euryarchaeota	Diaforarchaea group	Thermoplasmatota	Candidatus Poseidoniia	Candidatus Poseidoniales	-	-	-	Candidatus Poseidoniales archaeon
GCA_003602515.1				76.95	3.74	50	1|RJU86473.1|[all:RJU86473.1;]	-	-	-	-	2163009	Euryarchaeota	Diaforarchaea group	Thermoplasmatota	Candidatus Poseidoniia	Candidatus Poseidoniales	-	-	-	Candidatus Poseidoniales archaeon
GCA_003602575.1				90.19	4.67	60	1|RJU80630.1|[all:RJU80630.1;]	-	-	-	-	2163009	Euryarchaeota	Diaforarchaea group	Thermoplasmatota	Candidatus Poseidoniia	Candidatus Poseidoniales	-	-	-	Candidatus Poseidoniales archaeon
GCA_003602605.1				91.21	1.87	50	1|RJU80252.1|[all:RJU80252.1;]	-	-	-	-	2163009	Euryarchaeota	Diaforarchaea group	Thermoplasmatota	Candidatus Poseidoniia	Candidatus Poseidoniales	-	-	-	Candidatus Poseidoniales archaeon
GCA_003602635.1				77.33	3.74	40	1|RJU99379.1|[all:RJU99379.1;]	-	-	-	-	2163009	Euryarchaeota	Diaforarchaea group	Thermoplasmatota	Candidatus Poseidoniia	Candidatus Poseidoniales	-	-	-	Candidatus Poseidoniales archaeon
GCA_003602645.1				78.31	4.74	66.67	1|RJU98737.1|[all:RJU98737.1;]	-	-	-	-	2163009	Euryarchaeota	Diaforarchaea group	Thermoplasmatota	Candidatus Poseidoniia	Candidatus Poseidoniales	-	-	-	Candidatus Poseidoniales archaeon
GCA_003602665.1				86.92	2.8	0	1|RJU96371.1|[all:RJU96371.1;]	-	-	-	-	2163009	Euryarchaeota	Diaforarchaea group	Thermoplasmatota	Candidatus Poseidoniia	Candidatus Poseidoniales	-	-	-	Candidatus Poseidoniales archaeon
GCA_003604315.1				89.02	0	0	1|RJX16459.1|[all:RJX16459.1;]	-	-	-	-	2026714	TACK group	Candidatus Bathyarchaeota	Bathyarchaeota	unclassified Candidatus Bathyarchaeota	-	-	-	-	Candidatus Bathyarchaeota archaeon
GCA_003648985.1				67.76	3.27	12.5	1|RLE40753.1|[all:RLE40753.1;]	lcl|QMQQ01000001.1_rrna_3	-	-	-	2026803	DPANN group	Candidatus Woesearchaeota	Woesearchaeota	-	-	-	-	-	Candidatus Woesearchaeota archaeon
GCA_003649025.1				58.57	2.8	0	1|RLE44371.1|[all:RLE44371.1;]	-	-	-	-	2026803	DPANN group	Candidatus Woesearchaeota	Woesearchaeota	-	-	-	-	-	Candidatus Woesearchaeota archaeon
GCA_003649035.1				70.56	5.14	28.57	1|RLE45535.1|[all:RLE45535.1;]	-	-	-	-	2026803	DPANN group	Candidatus Woesearchaeota	Woesearchaeota	-	-	-	-	-	Candidatus Woesearchaeota archaeon
GCA_003649085.1				95.35	7.01	0	2|RLE47353.1|[all:RLE47353.1;RLE50751.1;]	-	-	-	-	2250257	TACK group	Candidatus Verstraetearchaeota	Verstraetearchaeota	unclassified Candidatus Verstraetearchaeota	-	-	-	-	Candidatus Verstraetearchaeota archaeon
GCA_003649095.1				77.88	7.01	55.56	1|RLE50920.1|[all:RLE50920.1;]	-	-	-	-	2250257	TACK group	Candidatus Verstraetearchaeota	Verstraetearchaeota	unclassified Candidatus Verstraetearchaeota	-	-	-	-	Candidatus Verstraetearchaeota archaeon
GCA_003649105.1				57.79	0.93	0	1|RLE50209.1|[all:RLE50209.1;]	-	-	-	-	2250257	TACK group	Candidatus Verstraetearchaeota	Verstraetearchaeota	unclassified Candidatus Verstraetearchaeota	-	-	-	-	Candidatus Verstraetearchaeota archaeon
GCA_003649145.1				69.33	1.01	0	1|RLE52294.1|[all:RLE52294.1;]	-	-	-	-	2250257	TACK group	Candidatus Verstraetearchaeota	Verstraetearchaeota	unclassified Candidatus Verstraetearchaeota	-	-	-	-	Candidatus Verstraetearchaeota archaeon
GCA_003649205.1				96.26	1.87	50	1|RLE56366.1|[all:RLE56366.1;]	-	-	-	-	2250277	TACK group	Crenarchaeota	Crenarchaeota	Thermoprotei	unclassified Thermoprotei	-	-	-	Thermoprotei archaeon
GCA_003649235.1				79.37	4.21	16.67	1|RLE62298.1|[all:RLE62298.1;]	-	-	-	-	2250277	TACK group	Crenarchaeota	Crenarchaeota	Thermoprotei	unclassified Thermoprotei	-	-	-	Thermoprotei archaeon
GCA_003649285.1				72.29	8.57	25	1|RLE76157.1|[all:RLE76157.1;]	-	-	-	-	2250277	TACK group	Crenarchaeota	Crenarchaeota	Thermoprotei	unclassified Thermoprotei	-	-	-	Thermoprotei archaeon
GCA_003649295.1				79.44	7.32	66.67	1|RLE78068.1|[all:RLE78068.1;]	-	-	-	-	2250277	TACK group	Crenarchaeota	Crenarchaeota	Thermoprotei	unclassified Thermoprotei	-	-	-	Thermoprotei archaeon
GCA_003649345.1				90.65	6.85	0	1|RLE82446.1|[all:RLE82446.1;]	-	-	-	-	2250277	TACK group	Crenarchaeota	Crenarchaeota	Thermoprotei	unclassified Thermoprotei	-	-	-	Thermoprotei archaeon
GCA_003649375.1				89.59	0	0	1|RLE88994.1|[all:RLE88994.1;]	-	-	-	-	2250277	TACK group	Crenarchaeota	Crenarchaeota	Thermoprotei	unclassified Thermoprotei	-	-	-	Thermoprotei archaeon
GCA_003649425.1				52.16	1.71	66.67	1|RLE85102.1|[all:RLE85102.1;]	-	-	-	-	2250277	TACK group	Crenarchaeota	Crenarchaeota	Thermoprotei	unclassified Thermoprotei	-	-	-	Thermoprotei archaeon
GCA_003649445.1				95.4	3.74	0	1|RLE95057.1|[all:RLE95057.1;]	-	-	-	-	2250277	TACK group	Crenarchaeota	Crenarchaeota	Thermoprotei	unclassified Thermoprotei	-	-	-	Thermoprotei archaeon
GCA_003649495.1				84.9	0	0	1|RLE98506.1|[all:RLE98506.1;]	-	-	-	-	2250277	TACK group	Crenarchaeota	Crenarchaeota	Thermoprotei	unclassified Thermoprotei	-	-	-	Thermoprotei archaeon
GCA_003649515.1				84.11	0.93	0	1|RLF03472.1|[all:RLF03472.1;]	-	-	-	-	2250277	TACK group	Crenarchaeota	Crenarchaeota	Thermoprotei	unclassified Thermoprotei	-	-	-	Thermoprotei archaeon
GCA_003649555.1				85.05	7.01	9.09	1|RLF06525.1|[all:RLF06525.1;]	-	-	-	-	2250277	TACK group	Crenarchaeota	Crenarchaeota	Thermoprotei	unclassified Thermoprotei	-	-	-	Thermoprotei archaeon
GCA_003649565.1				66.2	5.68	28.57	1|RLF06840.1|[all:RLF06840.1;]	-	-	-	-	2250277	TACK group	Crenarchaeota	Crenarchaeota	Thermoprotei	unclassified Thermoprotei	-	-	-	Thermoprotei archaeon
GCA_003649615.1				90.97	5.57	0	1|RLF12436.1|[all:RLF12436.1;]	-	-	-	-	2250277	TACK group	Crenarchaeota	Crenarchaeota	Thermoprotei	unclassified Thermoprotei	-	-	-	Thermoprotei archaeon
GCA_003649625.1				79.75	8.57	0	2|RLF18703.1|[all:RLF18703.1;RLF18584.1;]	-	-	-	-	2250277	TACK group	Crenarchaeota	Crenarchaeota	Thermoprotei	unclassified Thermoprotei	-	-	-	Thermoprotei archaeon
GCA_003649665.1				89.1	0.93	0	1|RLF16904.1|[all:RLF16904.1;]	-	-	-	-	2250277	TACK group	Crenarchaeota	Crenarchaeota	Thermoprotei	unclassified Thermoprotei	-	-	-	Thermoprotei archaeon
GCA_003649685.1				96.57	5.3	0	1|RLF19834.1|[all:RLF19834.1;]	-	-	-	-	2250277	TACK group	Crenarchaeota	Crenarchaeota	Thermoprotei	unclassified Thermoprotei	-	-	-	Thermoprotei archaeon
GCA_003649695.1				87.38	0	0	1|RLF29055.1|[all:RLF29055.1;]	-	-	-	-	1906666	Euryarchaeota	Diaforarchaea group	Thermoplasmatota	Thermoplasmata	unclassified Thermoplasmata	-	-	-	Thermoplasmata archaeon
GCA_003649715.1				94.55	4.19	14.29	1|RLF27529.1|[all:RLF27529.1;]	-	-	-	-	1906666	Euryarchaeota	Diaforarchaea group	Thermoplasmatota	Thermoplasmata	unclassified Thermoplasmata	-	-	-	Thermoplasmata archaeon
GCA_003649765.1				66.75	7.94	0	1|RLF36166.1|[all:RLF36166.1;]	-	-	-	-	1906666	Euryarchaeota	Diaforarchaea group	Thermoplasmatota	Thermoplasmata	unclassified Thermoplasmata	-	-	-	Thermoplasmata archaeon
GCA_003649825.1				64.39	0.93	100	1|RLF39605.1|[all:RLF39605.1;]	-	-	-	-	1906666	Euryarchaeota	Diaforarchaea group	Thermoplasmatota	Thermoplasmata	unclassified Thermoplasmata	-	-	-	Thermoplasmata archaeon
GCA_003649835.1				63.32	1.22	20	1|RLF40020.1|[all:RLF40020.1;]	-	-	-	-	1906666	Euryarchaeota	Diaforarchaea group	Thermoplasmatota	Thermoplasmata	unclassified Thermoplasmata	-	-	-	Thermoplasmata archaeon
GCA_003649915.1				68.69	0.54	50	1|RLF49549.1|[all:RLF49549.1;]	-	-	-	-	1906666	Euryarchaeota	Diaforarchaea group	Thermoplasmatota	Thermoplasmata	unclassified Thermoplasmata	-	-	-	Thermoplasmata archaeon
GCA_003649945.1				71.81	2.1	0	1|RLF52948.1|[all:RLF52948.1;]	lcl|QMTI01000057.1_rrna_11	-	-	-	1906666	Euryarchaeota	Diaforarchaea group	Thermoplasmatota	Thermoplasmata	unclassified Thermoplasmata	-	-	-	Thermoplasmata archaeon
GCA_003649955.1				60.9	8.41	41.67	1|RLF52003.1|[all:RLF52003.1;]	-	-	-	-	1906666	Euryarchaeota	Diaforarchaea group	Thermoplasmatota	Thermoplasmata	unclassified Thermoplasmata	-	-	-	Thermoplasmata archaeon
GCA_003649965.1				80.37	0.29	0	1|RLF56131.1|[all:RLF56131.1;]	-	-	-	-	1906666	Euryarchaeota	Diaforarchaea group	Thermoplasmatota	Thermoplasmata	unclassified Thermoplasmata	-	-	-	Thermoplasmata archaeon
GCA_003650025.1				95.33	1.87	0	1|RLF74283.1|[all:RLF74283.1;]	lcl|QMTY01000001.1_rrna_1	-	-	-	1906666	Euryarchaeota	Diaforarchaea group	Thermoplasmatota	Thermoplasmata	unclassified Thermoplasmata	-	-	-	Thermoplasmata archaeon
GCA_003650035.1				61.98	2.18	66.67	1|RLF64088.1|[all:RLF64088.1;]	-	-	-	-	1906666	Euryarchaeota	Diaforarchaea group	Thermoplasmatota	Thermoplasmata	unclassified Thermoplasmata	-	-	-	Thermoplasmata archaeon
GCA_003650065.1				75.7	3.74	42.86	1|RLF80528.1|[all:RLF80528.1;]	-	-	-	-	2250254	Euryarchaeota	Thermococci	Euryarchaeota	unclassified Thermococci	-	-	-	-	Thermococci archaeon
GCA_003650075.1				87.85	0.47	0	1|RLF85951.1|[all:RLF85951.1;]	-	-	-	-	2250254	Euryarchaeota	Thermococci	Euryarchaeota	unclassified Thermococci	-	-	-	-	Thermococci archaeon
GCA_003650545.1				61.61	0.07	0	1|RLE37951.1|[all:RLE37951.1;]	lcl|QMQO01000002.1_rrna_4	-	-	-	2026803	DPANN group	Candidatus Woesearchaeota	Woesearchaeota	-	-	-	-	-	Candidatus Woesearchaeota archaeon
GCA_003650575.1				64.02	4.67	22.22	1|RLE44829.1|[all:RLE44829.1;]	-	-	-	-	2026803	DPANN group	Candidatus Woesearchaeota	Woesearchaeota	-	-	-	-	-	Candidatus Woesearchaeota archaeon
GCA_003650585.1				67.78	1.87	0	1|RLE42764.1|[all:RLE42764.1;]	-	-	-	-	2026803	DPANN group	Candidatus Woesearchaeota	Woesearchaeota	-	-	-	-	-	Candidatus Woesearchaeota archaeon
GCA_003650625.1				50.16	0	0	1|RLE48865.1|[all:RLE48865.1;]	-	-	-	-	2250257	TACK group	Candidatus Verstraetearchaeota	Verstraetearchaeota	unclassified Candidatus Verstraetearchaeota	-	-	-	-	Candidatus Verstraetearchaeota archaeon
GCA_003650635.1				79.3	6.36	16.67	1|RLE58958.1|[all:RLE58958.1;]	-	-	-	-	2250277	TACK group	Crenarchaeota	Crenarchaeota	Thermoprotei	unclassified Thermoprotei	-	-	-	Thermoprotei archaeon
GCA_003650675.1				97.2	4.83	0	1|RLE66317.1|[all:RLE66317.1;]	-	-	-	-	2250277	TACK group	Crenarchaeota	Crenarchaeota	Thermoprotei	unclassified Thermoprotei	-	-	-	Thermoprotei archaeon
GCA_003650735.1				52.53	3.97	0	1|RLE71080.1|[all:RLE71080.1;]	-	-	-	-	2250277	TACK group	Crenarchaeota	Crenarchaeota	Thermoprotei	unclassified Thermoprotei	-	-	-	Thermoprotei archaeon
GCA_003650785.1				89.41	0	0	1|RLE88054.1|[all:RLE88054.1;]	-	-	-	-	2250277	TACK group	Crenarchaeota	Crenarchaeota	Thermoprotei	unclassified Thermoprotei	-	-	-	Thermoprotei archaeon
GCA_003650795.1				50.25	0.07	100	1|RLF00830.1|[all:RLF00830.1;]	-	-	-	-	2250277	TACK group	Crenarchaeota	Crenarchaeota	Thermoprotei	unclassified Thermoprotei	-	-	-	Thermoprotei archaeon
GCA_003650815.1				85.12	2.8	0	1|RLE96987.1|[all:RLE96987.1;]	-	-	-	-	2250277	TACK group	Crenarchaeota	Crenarchaeota	Thermoprotei	unclassified Thermoprotei	-	-	-	Thermoprotei archaeon
GCA_003650845.1				89.02	11.21	6.67	1|RLF11624.1|[all:RLF11624.1;]	-	-	RLF09409.1	RLF09410.1	2250277	TACK group	Crenarchaeota	Crenarchaeota	Thermoprotei	unclassified Thermoprotei	-	-	-	Thermoprotei archaeon
GCA_003650865.1				85.59	1.87	0	1|RLF21782.1|[all:RLF21782.1;]	-	-	-	-	2250277	TACK group	Crenarchaeota	Crenarchaeota	Thermoprotei	unclassified Thermoprotei	-	-	-	Thermoprotei archaeon
GCA_003650905.1				75.72	0.93	0	1|RLF21626.1|[all:RLF21626.1;]	-	-	-	-	2250277	TACK group	Crenarchaeota	Crenarchaeota	Thermoprotei	unclassified Thermoprotei	-	-	-	Thermoprotei archaeon
GCA_003650925.1				98.13	0.93	0	1|RLF23206.1|[all:RLF23206.1;]	-	-	-	-	2250277	TACK group	Crenarchaeota	Crenarchaeota	Thermoprotei	unclassified Thermoprotei	-	-	-	Thermoprotei archaeon
GCA_003650935.1				88.32	5.68	0	1|RLF26989.1|[all:RLF26989.1;]	-	-	-	-	1906666	Euryarchaeota	Diaforarchaea group	Thermoplasmatota	Thermoplasmata	unclassified Thermoplasmata	-	-	-	Thermoplasmata archaeon
GCA_003650965.1				80.75	0.31	100	1|RLF44570.1|[all:RLF44570.1;]	-	-	-	-	1906666	Euryarchaeota	Diaforarchaea group	Thermoplasmatota	Thermoplasmata	unclassified Thermoplasmata	-	-	-	Thermoplasmata archaeon
GCA_003650975.1				88.79	1.55	20	1|RLF31378.1|[all:RLF31378.1;]	-	-	-	-	1906666	Euryarchaeota	Diaforarchaea group	Thermoplasmatota	Thermoplasmata	unclassified Thermoplasmata	-	-	-	Thermoplasmata archaeon
GCA_003651025.1				87.07	8.41	0	2|RLF45822.1|[all:RLF45822.1;RLF48028.1;]	-	-	-	-	1906666	Euryarchaeota	Diaforarchaea group	Thermoplasmatota	Thermoplasmata	unclassified Thermoplasmata	-	-	-	Thermoplasmata archaeon
GCA_003651035.1				70.56	2.34	20	1|RLF48325.1|[all:RLF48325.1;]	-	-	-	-	1906666	Euryarchaeota	Diaforarchaea group	Thermoplasmatota	Thermoplasmata	unclassified Thermoplasmata	-	-	-	Thermoplasmata archaeon
GCA_003651045.1				84.81	2.8	66.67	1|RLF51884.1|[all:RLF51884.1;]	-	-	-	-	1906666	Euryarchaeota	Diaforarchaea group	Thermoplasmatota	Thermoplasmata	unclassified Thermoplasmata	-	-	-	Thermoplasmata archaeon
GCA_003651095.1				84.72	3.74	0	1|RLF59574.1|[all:RLF59574.1;]	-	-	-	-	1906666	Euryarchaeota	Diaforarchaea group	Thermoplasmatota	Thermoplasmata	unclassified Thermoplasmata	-	-	-	Thermoplasmata archaeon
GCA_003651105.1				67.29	0.47	100	1|RLF54070.1|[all:RLF54070.1;]	-	-	-	-	1906666	Euryarchaeota	Diaforarchaea group	Thermoplasmatota	Thermoplasmata	unclassified Thermoplasmata	-	-	-	Thermoplasmata archaeon
GCA_003651145.1				57.13	3.74	0	1|RLF60403.1|[all:RLF60403.1;]	-	-	-	-	1906666	Euryarchaeota	Diaforarchaea group	Thermoplasmatota	Thermoplasmata	unclassified Thermoplasmata	-	-	-	Thermoplasmata archaeon
GCA_003651155.1				79.13	7.06	25	1|RLF64268.1|[all:RLF64268.1;]	-	-	-	-	1906666	Euryarchaeota	Diaforarchaea group	Thermoplasmatota	Thermoplasmata	unclassified Thermoplasmata	-	-	-	Thermoplasmata archaeon
GCA_003660485.1				77.14	2.8	66.67	1|RLF89925.1|[all:RLF89925.1;]	-	-	-	-	2250254	Euryarchaeota	Thermococci	Euryarchaeota	unclassified Thermococci	-	-	-	-	Thermococci archaeon
GCA_003660545.1				94.64	7.46	16.67	1|RLF96920.1|[all:RLF96920.1;]	lcl|QMUL01000116.1_rrna_22	-	-	-	2250254	Euryarchaeota	Thermococci	Euryarchaeota	unclassified Thermococci	-	-	-	-	Thermococci archaeon
GCA_003660555.1				94.24	0.93	0	1|RLF90840.1|[all:RLF90840.1;]	lcl|QMUK01000002.1_rrna_7	-	-	-	2250254	Euryarchaeota	Thermococci	Euryarchaeota	unclassified Thermococci	-	-	-	-	Thermococci archaeon
GCA_003660565.1				85.69	7.01	25	1|RLF95051.1|[all:RLF95051.1;]	-	-	-	-	2250254	Euryarchaeota	Thermococci	Euryarchaeota	unclassified Thermococci	-	-	-	-	Thermococci archaeon
GCA_003660605.1				85.91	1.94	33.33	1|RLF94426.1|[all:RLF94426.1;]	-	-	-	-	2250254	Euryarchaeota	Thermococci	Euryarchaeota	unclassified Thermococci	-	-	-	-	Thermococci archaeon
GCA_003660625.1				75.23	2.8	0	1|RLF98316.1|[all:RLF98316.1;]	-	-	-	-	2250254	Euryarchaeota	Thermococci	Euryarchaeota	unclassified Thermococci	-	-	-	-	Thermococci archaeon
GCA_003660635.1				75.08	2.08	0	1|RLF98452.1|[all:RLF98452.1;]	-	-	-	-	2026795	TACK group	Thaumarchaeota	Thaumarchaeota	unclassified Thaumarchaeota	unclassified Thaumarchaeota (miscellaneous)	-	-	-	Thaumarchaeota archaeon
GCA_003660665.1				54.31	2.8	75	1|RLG00116.1|[all:RLG00116.1;]	-	-	-	-	2026795	TACK group	Thaumarchaeota	Thaumarchaeota	unclassified Thaumarchaeota	unclassified Thaumarchaeota (miscellaneous)	-	-	-	Thaumarchaeota archaeon
GCA_003660685.1				55.82	1.25	100	1|RLG02694.1|[all:RLG02694.1;]	-	-	-	-	2026795	TACK group	Thaumarchaeota	Thaumarchaeota	unclassified Thaumarchaeota	unclassified Thaumarchaeota (miscellaneous)	-	-	-	Thaumarchaeota archaeon
GCA_003660695.1				76.71	9.42	11.54	1|RLG03920.1|[all:RLG03920.1;]	-	-	-	-	2026795	TACK group	Thaumarchaeota	Thaumarchaeota	unclassified Thaumarchaeota	unclassified Thaumarchaeota (miscellaneous)	-	-	-	Thaumarchaeota archaeon
GCA_003660745.1				77.21	8.88	50	1|RLG09982.1|[all:RLG09982.1;]	-	-	-	-	2026795	TACK group	Thaumarchaeota	Thaumarchaeota	unclassified Thaumarchaeota	unclassified Thaumarchaeota (miscellaneous)	-	-	-	Thaumarchaeota archaeon
GCA_003660805.1				57.64	3.74	0	1|RLG11386.1|[all:RLG11386.1;]	-	-	-	-	2026795	TACK group	Thaumarchaeota	Thaumarchaeota	unclassified Thaumarchaeota	unclassified Thaumarchaeota (miscellaneous)	-	-	-	Thaumarchaeota archaeon
GCA_003660825.1				68.38	7.48	0	1|RLG11954.1|[all:RLG11954.1;]	-	-	-	-	2026773	DPANN group	Candidatus Pacearchaeota	Pacearchaeota	-	-	-	-	-	Candidatus Pacearchaeota archaeon
GCA_003660845.1				54.91	6.83	0	2|RLG15715.1|[all:RLG15715.1;RLG16343.1;]	lcl|QMUZ01000006.1_rrna_1	-	-	-	2026773	DPANN group	Candidatus Pacearchaeota	Pacearchaeota	-	-	-	-	-	Candidatus Pacearchaeota archaeon
GCA_003660865.1				64.8	1.87	0	1|RLG13324.1|[all:RLG13324.1;]	-	-	-	-	2099673	DPANN group	Candidatus Nanohaloarchaeota	Nanohaloarchaeota	unclassified Candidatus Nanohaloarchaeota	unclassified Nanohaloarchaea	-	-	-	Candidatus Nanohaloarchaeota archaeon
GCA_003660905.1				71.96	0.93	0	1|RLG14843.1|[all:RLG14843.1;]	-	-	-	-	2099673	DPANN group	Candidatus Nanohaloarchaeota	Nanohaloarchaeota	unclassified Candidatus Nanohaloarchaeota	unclassified Nanohaloarchaea	-	-	-	Candidatus Nanohaloarchaeota archaeon
GCA_003660925.1				77.1	0	0	1|RLG16506.1|[all:RLG16506.1;]	lcl|QMVD01000015.1_rrna_21	-	-	-	2026764	DPANN group	Nanoarchaeota	Nanoarchaeota	unclassified Nanoarchaeota	unclassified Nanoarchaeota (miscellaneous)	-	-	-	Nanoarchaeota archaeon
GCA_003660945.1				65.11	4.07	0	1|RLG18592.1|[all:RLG18592.1;]	lcl|QMVE01000040.1_rrna_26	-	-	-	2026764	DPANN group	Nanoarchaeota	Nanoarchaeota	unclassified Nanoarchaeota	unclassified Nanoarchaeota (miscellaneous)	-	-	-	Nanoarchaeota archaeon
GCA_003660975.1				84.54	0	0	1|RLG21981.1|[all:RLG21981.1;]	-	-	-	-	2250274	DPANN group	Candidatus Micrarchaeota	Micrarchaeota	unclassified Candidatus Micrarchaeota	-	-	-	-	Candidatus Micrarchaeota archaeon
GCA_003661005.1				85.99	1.87	100	1|RLG22074.1|[all:RLG22074.1;]	lcl|QMVH01000039.1_rrna_15	-	RLG25093.1	RLG25096.1	2250255	Euryarchaeota	Stenosarchaea group	Euryarchaeota	Methanomicrobia	Methanosarcinales	unclassified Methanosarcinales	-	-	Methanosarcinales archaeon
GCA_003661015.1				70.32	0.47	0	1|RLG22614.1|[all:RLG22614.1;]	lcl|QMVI01000068.1_rrna_25	-	-	-	2250255	Euryarchaeota	Stenosarchaea group	Euryarchaeota	Methanomicrobia	Methanosarcinales	unclassified Methanosarcinales	-	-	Methanosarcinales archaeon
GCA_003661045.1				91.28	4.28	12.5	1|RLG25387.1|[all:RLG25387.1;]	-	-	-	RLG26649.1	2250255	Euryarchaeota	Stenosarchaea group	Euryarchaeota	Methanomicrobia	Methanosarcinales	unclassified Methanosarcinales	-	-	Methanosarcinales archaeon
GCA_003661065.1				48.75	0.93	0	1|RLG28029.1|[all:RLG28029.1;]	-	-	-	-	2250255	Euryarchaeota	Stenosarchaea group	Euryarchaeota	Methanomicrobia	Methanosarcinales	unclassified Methanosarcinales	-	-	Methanosarcinales archaeon
GCA_003661075.1				66.82	0	0	1|RLG27000.1|[all:RLG27000.1;]	-	-	-	RLG26954.1	2250255	Euryarchaeota	Stenosarchaea group	Euryarchaeota	Methanomicrobia	Methanosarcinales	unclassified Methanosarcinales	-	-	Methanosarcinales archaeon
GCA_003661125.1				91.21	2.8	0	1|RLG32827.1|[all:RLG32827.1;]	-	-	RLG34210.1	RLG34211.1	2250255	Euryarchaeota	Stenosarchaea group	Euryarchaeota	Methanomicrobia	Methanosarcinales	unclassified Methanosarcinales	-	-	Methanosarcinales archaeon
GCA_003661135.1				70.89	11.21	5.88	2|RLG35423.1|[all:RLG35423.1;RLG28483.1;]	-	-	-	RLG34809.1	2250255	Euryarchaeota	Stenosarchaea group	Euryarchaeota	Methanomicrobia	Methanosarcinales	unclassified Methanosarcinales	-	-	Methanosarcinales archaeon
GCA_003661165.1				79.98	1.4	100	1|RLG35111.1|[all:RLG35111.1;]	lcl|QMVP01000013.1_rrna_14	-	RLG34998.1	RLG34997.1	2250255	Euryarchaeota	Stenosarchaea group	Euryarchaeota	Methanomicrobia	Methanosarcinales	unclassified Methanosarcinales	-	-	Methanosarcinales archaeon
GCA_003661185.1				92.52	0.93	0	1|RLG39162.1|[all:RLG39162.1;]	-	-	-	RLG37784.1	2250255	Euryarchaeota	Stenosarchaea group	Euryarchaeota	Methanomicrobia	Methanosarcinales	unclassified Methanosarcinales	-	-	Methanosarcinales archaeon
GCA_003661195.1				75.78	0.93	0	1|RLG36297.1|[all:RLG36297.1;]	-	-	-	RLG36994.1	2250255	Euryarchaeota	Stenosarchaea group	Euryarchaeota	Methanomicrobia	Methanosarcinales	unclassified Methanosarcinales	-	-	Methanosarcinales archaeon
GCA_003661225.1				66.42	4.21	16.67	1|RLG42838.1|[all:RLG42838.1;]	-	-	-	-	2056630	TACK group	Candidatus Korarchaeota	Korarchaeota	-	-	-	Candidatus Korarchaeum	-	-
GCA_003661285.1				63.08	2.8	33.33	1|RLG45668.1|[all:RLG45668.1;]	lcl|QMVV01000003.1_rrna_18	-	-	-	2056630	TACK group	Candidatus Korarchaeota	Korarchaeota	-	-	-	Candidatus Korarchaeum	-	-
GCA_003661305.1				75.4	6.54	33.33	1|RLG47598.1|[all:RLG47598.1;]	-	-	-	-	2056630	TACK group	Candidatus Korarchaeota	Korarchaeota	-	-	-	Candidatus Korarchaeum	-	-
GCA_003661315.1				56.94	8.1	21.43	2|RLG46227.1|[all:RLG46227.1;RLG48739.1;]	-	-	-	-	2056630	TACK group	Candidatus Korarchaeota	Korarchaeota	-	-	-	Candidatus Korarchaeum	-	-
GCA_003661345.1				64.1	5.61	57.14	1|RLG48183.1|[all:RLG48183.1;]	-	-	-	-	2056630	TACK group	Candidatus Korarchaeota	Korarchaeota	-	-	-	Candidatus Korarchaeum	-	-
GCA_003661385.1				89.72	2.34	0	1|RLG53161.1|[all:RLG53161.1;]	-	-	-	-	2056630	TACK group	Candidatus Korarchaeota	Korarchaeota	-	-	-	Candidatus Korarchaeum	-	-
GCA_003661405.1				83.21	11.99	5.88	1|RLG58561.1|[all:RLG58561.1;]	-	-	-	-	2250275	Others	Candidatus Hydrothermarchaeota	Candidatus Hydrothermarchaeota	-	-	-	-	-	Candidatus Hydrothermarchaeota archaeon
GCA_003661445.1				88.79	3.27	20	1|RLG55998.1|[all:RLG55998.1;]	-	-	-	-	2056630	TACK group	Candidatus Korarchaeota	Korarchaeota	-	-	-	Candidatus Korarchaeum	-	-
GCA_003661465.1				71.96	0	0	1|RLG57993.1|[all:RLG57993.1;]	-	-	-	-	2250276	Euryarchaeota	Hadesarchaea	Euryarchaeota	unclassified Hadesarchaea	-	-	-	-	Hadesarchaea archaeon
GCA_003661545.1				95.33	9.63	0	2|RLG62188.1|[all:RLG62188.1;RLG65095.1;]	-	-	-	-	1906665	Others	unclassified Archaea	unclassified Archaea (miscellaneous)	-	-	-	-	-	archaeon
GCA_003661565.1				93.46	9.03	0	1|RLG65328.1|[all:RLG65328.1;]	lcl|QMWJ01000005.1_rrna_8	-	-	-	1906665	Others	unclassified Archaea	unclassified Archaea (miscellaneous)	-	-	-	-	-	archaeon
GCA_003661685.1				59.74	0.47	100	1|RLG70590.1|[all:RLG70590.1;]	-	-	-	-	2026736	DPANN group	Candidatus Diapherotrites	unclassified	Candidatus Diapherotrites	unclassified Diapherotrites	-	-	-	Candidatus Diapherotrites archaeon
GCA_003661715.1				63.14	3.74	50	1|RLG72418.1|[all:RLG72418.1;]	-	-	-	-	2250277	TACK group	Crenarchaeota	Crenarchaeota	Thermoprotei	unclassified Thermoprotei	-	-	-	Thermoprotei archaeon
GCA_003661845.1				62.95	0.93	100	1|RLG81999.1|[all:RLG81999.1;]	-	-	-	-	2250277	TACK group	Crenarchaeota	Crenarchaeota	Thermoprotei	unclassified Thermoprotei	-	-	-	Thermoprotei archaeon
GCA_003661865.1				88.79	1.87	0	1|RLG86537.1|[all:RLG86537.1;]	-	-	-	-	2250277	TACK group	Crenarchaeota	Crenarchaeota	Thermoprotei	unclassified Thermoprotei	-	-	-	Thermoprotei archaeon
GCA_003661885.1				64.4	4.67	60	1|RLG84967.1|[all:RLG84967.1;]	-	-	-	-	2250277	TACK group	Crenarchaeota	Crenarchaeota	Thermoprotei	unclassified Thermoprotei	-	-	-	Thermoprotei archaeon
GCA_003661905.1				77.65	3.74	75	1|RLG88903.1|[all:RLG88903.1;]	-	-	-	-	2250277	TACK group	Crenarchaeota	Crenarchaeota	Thermoprotei	unclassified Thermoprotei	-	-	-	Thermoprotei archaeon
GCA_003661945.1				89.25	2.8	66.67	1|RLG93510.1|[all:RLG93510.1;]	-	-	-	-	2026714	TACK group	Candidatus Bathyarchaeota	Bathyarchaeota	unclassified Candidatus Bathyarchaeota	-	-	-	-	Candidatus Bathyarchaeota archaeon
GCA_003661965.1				88.32	0.07	100	1|RLG92477.1|[all:RLG92477.1;]	-	-	-	-	2026714	TACK group	Candidatus Bathyarchaeota	Bathyarchaeota	unclassified Candidatus Bathyarchaeota	-	-	-	-	Candidatus Bathyarchaeota archaeon
GCA_003662005.1				69.59	1.87	33.33	1|RLG95868.1|[all:RLG95868.1;]	-	-	-	-	2026714	TACK group	Candidatus Bathyarchaeota	Bathyarchaeota	unclassified Candidatus Bathyarchaeota	-	-	-	-	Candidatus Bathyarchaeota archaeon
GCA_003662035.1				60.12	1.71	50	1|RLG99689.1|[all:RLG99689.1;]	-	-	-	-	2026714	TACK group	Candidatus Bathyarchaeota	Bathyarchaeota	unclassified Candidatus Bathyarchaeota	-	-	-	-	Candidatus Bathyarchaeota archaeon
GCA_003662125.1				56.78	1.87	0	1|RLI02174.1|[all:RLI02174.1;]	-	-	-	-	2026714	TACK group	Candidatus Bathyarchaeota	Bathyarchaeota	unclassified Candidatus Bathyarchaeota	-	-	-	-	Candidatus Bathyarchaeota archaeon
GCA_003662205.1				73.99	1.32	0	1|RLI10205.1|[all:RLI10205.1;]	-	-	-	-	2026714	TACK group	Candidatus Bathyarchaeota	Bathyarchaeota	unclassified Candidatus Bathyarchaeota	-	-	-	-	Candidatus Bathyarchaeota archaeon
GCA_003662245.1				57.96	6.76	50	1|RLI13438.1|[all:RLI13438.1;]	-	-	-	-	2026714	TACK group	Candidatus Bathyarchaeota	Bathyarchaeota	unclassified Candidatus Bathyarchaeota	-	-	-	-	Candidatus Bathyarchaeota archaeon
GCA_003662275.1				78.5	6.39	44.44	1|RLI12170.1|[all:RLI12170.1;]	-	-	-	-	2026714	TACK group	Candidatus Bathyarchaeota	Bathyarchaeota	unclassified Candidatus Bathyarchaeota	-	-	-	-	Candidatus Bathyarchaeota archaeon
GCA_003662305.1				87.38	0	0	1|RLI15762.1|[all:RLI15762.1;]	-	-	-	-	2026714	TACK group	Candidatus Bathyarchaeota	Bathyarchaeota	unclassified Candidatus Bathyarchaeota	-	-	-	-	Candidatus Bathyarchaeota archaeon
GCA_003662345.1				54.29	6.15	20	2|RLI19236.1|[all:RLI19236.1;RLI14671.1;]	-	-	-	-	2026714	TACK group	Candidatus Bathyarchaeota	Bathyarchaeota	unclassified Candidatus Bathyarchaeota	-	-	-	-	Candidatus Bathyarchaeota archaeon
GCA_003662365.1				71.42	1.87	0	1|RLI17675.1|[all:RLI17675.1;]	-	-	-	-	2026714	TACK group	Candidatus Bathyarchaeota	Bathyarchaeota	unclassified Candidatus Bathyarchaeota	-	-	-	-	Candidatus Bathyarchaeota archaeon
GCA_003662385.1				85.05	5.75	25	1|RLI20807.1|[all:RLI20807.1;]	-	-	-	-	2026714	TACK group	Candidatus Bathyarchaeota	Bathyarchaeota	unclassified Candidatus Bathyarchaeota	-	-	-	-	Candidatus Bathyarchaeota archaeon
GCA_003662395.1				62.04	4.52	16.67	1|RLI21908.1|[all:RLI21908.1;]	-	-	-	-	2026714	TACK group	Candidatus Bathyarchaeota	Bathyarchaeota	unclassified Candidatus Bathyarchaeota	-	-	-	-	Candidatus Bathyarchaeota archaeon
GCA_003662425.1				66.68	1.25	33.33	1|RLI21184.1|[all:RLI21184.1;]	-	-	-	-	2026714	TACK group	Candidatus Bathyarchaeota	Bathyarchaeota	unclassified Candidatus Bathyarchaeota	-	-	-	-	Candidatus Bathyarchaeota archaeon
GCA_003662445.1				54.78	2.8	100	2|RLI28131.1|[all:RLI28131.1;RLI24688.1;]	-	-	-	-	2026714	TACK group	Candidatus Bathyarchaeota	Bathyarchaeota	unclassified Candidatus Bathyarchaeota	-	-	-	-	Candidatus Bathyarchaeota archaeon
GCA_003662455.1				92.21	0.93	0	1|RLI25925.1|[all:RLI25925.1;]	-	-	-	-	2026714	TACK group	Candidatus Bathyarchaeota	Bathyarchaeota	unclassified Candidatus Bathyarchaeota	-	-	-	-	Candidatus Bathyarchaeota archaeon
GCA_003662485.1				85.75	1.87	50	1|RLI27026.1|[all:RLI27026.1;]	-	-	-	-	2026714	TACK group	Candidatus Bathyarchaeota	Bathyarchaeota	unclassified Candidatus Bathyarchaeota	-	-	-	-	Candidatus Bathyarchaeota archaeon
GCA_003662585.1				60.94	3.74	50	1|RLI31834.1|[all:RLI31834.1;]	lcl|QMYI01000010.1_rrna_4	-	-	-	2026714	TACK group	Candidatus Bathyarchaeota	Bathyarchaeota	unclassified Candidatus Bathyarchaeota	-	-	-	-	Candidatus Bathyarchaeota archaeon
GCA_003662595.1				73.83	7.55	0	1|RLI35014.1|[all:RLI35014.1;]	-	-	-	-	2026714	TACK group	Candidatus Bathyarchaeota	Bathyarchaeota	unclassified Candidatus Bathyarchaeota	-	-	-	-	Candidatus Bathyarchaeota archaeon
GCA_003662625.1				80.51	4.05	20	1|RLI34429.1|[all:RLI34429.1;]	-	-	-	-	2026714	TACK group	Candidatus Bathyarchaeota	Bathyarchaeota	unclassified Candidatus Bathyarchaeota	-	-	-	-	Candidatus Bathyarchaeota archaeon
GCA_003662645.1				72.77	1.87	66.67	1|RLI35362.1|[all:RLI35362.1;]	-	-	-	-	2026714	TACK group	Candidatus Bathyarchaeota	Bathyarchaeota	unclassified Candidatus Bathyarchaeota	-	-	-	-	Candidatus Bathyarchaeota archaeon
GCA_003662655.1				56.79	7.23	50	1|RLI39184.1|[all:RLI39184.1;]	-	-	-	-	2026714	TACK group	Candidatus Bathyarchaeota	Bathyarchaeota	unclassified Candidatus Bathyarchaeota	-	-	-	-	Candidatus Bathyarchaeota archaeon
GCA_003662705.1				92.21	3.12	25	1|RLI43617.1|[all:RLI43617.1;]	-	-	-	-	2026714	TACK group	Candidatus Bathyarchaeota	Bathyarchaeota	unclassified Candidatus Bathyarchaeota	-	-	-	-	Candidatus Bathyarchaeota archaeon
GCA_003662715.1				73.34	0	0	1|RLI47046.1|[all:RLI47046.1;]	-	-	-	-	2026714	TACK group	Candidatus Bathyarchaeota	Bathyarchaeota	unclassified Candidatus Bathyarchaeota	-	-	-	-	Candidatus Bathyarchaeota archaeon
GCA_003662745.1				70.56	6.85	11.11	1|RLI51013.1|[all:RLI51013.1;]	-	-	-	-	2026714	TACK group	Candidatus Bathyarchaeota	Bathyarchaeota	unclassified Candidatus Bathyarchaeota	-	-	-	-	Candidatus Bathyarchaeota archaeon
GCA_003662765.1				85.05	5.64	38.46	1|RLI48245.1|[all:RLI48245.1;]	-	-	-	-	2053491	Asgard group	Candidatus Thorarchaeota	Thorarchaeota	-	-	-	-	-	Candidatus Thorarchaeota archaeon
GCA_003662775.1				95.79	8.96	5.56	1|RLI55891.1|[all:RLI55891.1;]	lcl|QMYS01000494.1_rrna_48	-	-	-	2053491	Asgard group	Candidatus Thorarchaeota	Thorarchaeota	-	-	-	-	-	Candidatus Thorarchaeota archaeon
GCA_003662815.1				83.49	8.88	0	1|RLI59647.1|[all:RLI59647.1;]	lcl|QMYU01000007.1_rrna_20	-	-	-	2053491	Asgard group	Candidatus Thorarchaeota	Thorarchaeota	-	-	-	-	-	Candidatus Thorarchaeota archaeon
GCA_003662835.1				60.44	5.61	0	1|RLI62698.1|[all:RLI62698.1;]	-	-	-	-	2053491	Asgard group	Candidatus Thorarchaeota	Thorarchaeota	-	-	-	-	-	Candidatus Thorarchaeota archaeon
GCA_003662865.1				70.35	9.81	0	1|RLI64323.1|[all:RLI64323.1;]	-	-	-	-	2053489	Asgard group	Candidatus Lokiarchaeota	Lokiarchaeota	unclassified Lokiarchaeota	-	-	-	-	Candidatus Lokiarchaeota archaeon
GCA_003662875.1				51.25	2.41	50	1|RLI69723.1|[all:RLI69723.1;]	-	-	-	-	2026747	Asgard group	Candidatus Heimdallarchaeota	Heimdallarchaeota	-	-	-	-	-	Candidatus Heimdallarchaeota archaeon
GCA_003662925.1				60.59	9.47	10	2|RLI83040.1|[all:RLI83040.1;RLI73979.1;]	-	-	-	-	2250258	Euryarchaeota	Archaeoglobi	Euryarchaeota	Archaeoglobi	Archaeoglobales	unclassified Archaeoglobales	-	-	Archaeoglobales archaeon
GCA_003662935.1				86.92	7.94	0	1|RLI72564.1|[all:RLI72564.1;]	lcl|QMYZ01000015.1_rrna_6	-	-	-	2026747	Asgard group	Candidatus Heimdallarchaeota	Heimdallarchaeota	-	-	-	-	-	Candidatus Heimdallarchaeota archaeon
GCA_003662965.1				82.71	5.16	80	1|RLI74884.1|[all:RLI74884.1;]	-	-	-	-	2250258	Euryarchaeota	Archaeoglobi	Euryarchaeota	Archaeoglobi	Archaeoglobales	unclassified Archaeoglobales	-	-	Archaeoglobales archaeon
GCA_003662985.1				85.48	2.8	66.67	1|RLI83516.1|[all:RLI83516.1;]	-	-	-	-	2250258	Euryarchaeota	Archaeoglobi	Euryarchaeota	Archaeoglobi	Archaeoglobales	unclassified Archaeoglobales	-	-	Archaeoglobales archaeon
GCA_003662995.1				98.13	1.87	50	1|RLI80586.1|[all:RLI80586.1;]	-	-	-	-	2250258	Euryarchaeota	Archaeoglobi	Euryarchaeota	Archaeoglobi	Archaeoglobales	unclassified Archaeoglobales	-	-	Archaeoglobales archaeon
GCA_003663025.1				73.05	0	0	1|RLI85449.1|[all:RLI85449.1;]	-	-	-	RLI83425.1	2250258	Euryarchaeota	Archaeoglobi	Euryarchaeota	Archaeoglobi	Archaeoglobales	unclassified Archaeoglobales	-	-	Archaeoglobales archaeon
GCA_003663045.1				93.77	1.87	0	1|RLI88198.1|[all:RLI88198.1;]	lcl|QMZG01000158.1_rrna_23	-	-	-	2250256	DPANN group	Candidatus Altiarchaeota	Altiarchaeota	Altiarchaeia	Candidatus Altiarchaeales	unclassified Candidatus Altiarchaeales	-	-	Candidatus Altiarchaeales archaeon
GCA_003663055.1				76.59	3.58	100	1|RLI89533.1|[all:RLI89533.1;]	-	-	-	-	2250258	Euryarchaeota	Archaeoglobi	Euryarchaeota	Archaeoglobi	Archaeoglobales	unclassified Archaeoglobales	-	-	Archaeoglobales archaeon
GCA_003663105.1				62.83	6.62	0	1|RLI89757.1|[all:RLI89757.1;]	-	-	-	-	2250256	DPANN group	Candidatus Altiarchaeota	Altiarchaeota	Altiarchaeia	Candidatus Altiarchaeales	unclassified Candidatus Altiarchaeales	-	-	Candidatus Altiarchaeales archaeon
GCA_003663115.1				88.47	0.93	0	1|RLI90858.1|[all:RLI90858.1;]	lcl|QMZJ01000002.1_rrna_1	-	-	-	2250256	DPANN group	Candidatus Altiarchaeota	Altiarchaeota	Altiarchaeia	Candidatus Altiarchaeales	unclassified Candidatus Altiarchaeales	-	-	Candidatus Altiarchaeales archaeon
GCA_003663175.1				84.27	0	0	1|RLI94723.1|[all:RLI94723.1;]	lcl|QMZM01000073.1_rrna_24	-	-	-	2250256	DPANN group	Candidatus Altiarchaeota	Altiarchaeota	Altiarchaeia	Candidatus Altiarchaeales	unclassified Candidatus Altiarchaeales	-	-	Candidatus Altiarchaeales archaeon
GCA_003663205.1				59.9	0.93	0	1|RLI95280.1|[all:RLI95280.1;]	-	-	-	-	2250256	DPANN group	Candidatus Altiarchaeota	Altiarchaeota	Altiarchaeia	Candidatus Altiarchaeales	unclassified Candidatus Altiarchaeales	-	-	Candidatus Altiarchaeales archaeon
GCA_003663225.1				66.82	0.36	0	1|RLI98649.1|[all:RLI98649.1;]	-	-	-	-	2093792	DPANN group	Candidatus Aenigmarchaeota	Aenigmarchaeota	unclassified Aenigmarchaeota	-	-	-	-	Candidatus Aenigmarchaeota archaeon
GCA_003663235.1				58.81	2.8	0	1|RLI96106.1|[all:RLI96106.1;]	-	-	-	-	2093792	DPANN group	Candidatus Aenigmarchaeota	Aenigmarchaeota	unclassified Aenigmarchaeota	-	-	-	-	Candidatus Aenigmarchaeota archaeon
GCA_003663265.1				71.11	7.48	0	1|RLI97026.1|[all:RLI97026.1;]	-	-	-	-	2093792	DPANN group	Candidatus Aenigmarchaeota	Aenigmarchaeota	unclassified Aenigmarchaeota	-	-	-	-	Candidatus Aenigmarchaeota archaeon
GCA_003663355.1				80.37	1.87	0	1|RLJ02218.1|[all:RLJ02218.1;]	-	-	-	-	2093792	DPANN group	Candidatus Aenigmarchaeota	Aenigmarchaeota	unclassified Aenigmarchaeota	-	-	-	-	Candidatus Aenigmarchaeota archaeon
GCA_003663405.1				68.22	1.24	66.67	1|RLJ06559.1|[all:RLJ06559.1;]	lcl|QMZX01000069.1_rrna_17	-	-	-	2093792	DPANN group	Candidatus Aenigmarchaeota	Aenigmarchaeota	unclassified Aenigmarchaeota	-	-	-	-	Candidatus Aenigmarchaeota archaeon
GCA_003663415.1				85.98	1.87	0	1|RLJ08684.1|[all:RLJ08684.1;]	-	-	-	-	2093792	DPANN group	Candidatus Aenigmarchaeota	Aenigmarchaeota	unclassified Aenigmarchaeota	-	-	-	-	Candidatus Aenigmarchaeota archaeon
GCA_003663445.1				77.88	0.47	0	1|RLJ07141.1|[all:RLJ07141.1;]	-	-	-	-	2093792	DPANN group	Candidatus Aenigmarchaeota	Aenigmarchaeota	unclassified Aenigmarchaeota	-	-	-	-	Candidatus Aenigmarchaeota archaeon
GCA_003663465.1				57.09	4.35	0	1|RLJ10270.1|[all:RLJ10270.1;]	-	-	-	-	2093792	DPANN group	Candidatus Aenigmarchaeota	Aenigmarchaeota	unclassified Aenigmarchaeota	-	-	-	-	Candidatus Aenigmarchaeota archaeon
GCA_003663475.1				80.53	1.01	50	1|RLJ09089.1|[all:RLJ09089.1;]	-	-	-	-	2093792	DPANN group	Candidatus Aenigmarchaeota	Aenigmarchaeota	unclassified Aenigmarchaeota	-	-	-	-	Candidatus Aenigmarchaeota archaeon
GCA_003663525.1				88.79	0.93	100	1|RLF83858.1|[all:RLF83858.1;]	-	-	-	-	2250254	Euryarchaeota	Thermococci	Euryarchaeota	unclassified Thermococci	-	-	-	-	Thermococci archaeon
GCA_003663535.1				76.19	1.87	100	1|RLF82960.1|[all:RLF82960.1;]	-	-	-	-	2250254	Euryarchaeota	Thermococci	Euryarchaeota	unclassified Thermococci	-	-	-	-	Thermococci archaeon
GCA_003663565.1				70.33	5.43	0	1|RLF66781.1|[all:RLF66781.1;]	-	-	-	-	1906666	Euryarchaeota	Diaforarchaea group	Thermoplasmatota	Thermoplasmata	unclassified Thermoplasmata	-	-	-	Thermoplasmata archaeon
GCA_003663585.1				69.4	1.4	50	1|RLF67717.1|[all:RLF67717.1;]	-	-	-	-	1906666	Euryarchaeota	Diaforarchaea group	Thermoplasmatota	Thermoplasmata	unclassified Thermoplasmata	-	-	-	Thermoplasmata archaeon
GCA_003663625.1				88.79	1.87	0	1|RLF71471.1|[all:RLF71471.1;]	-	-	-	-	1906666	Euryarchaeota	Diaforarchaea group	Thermoplasmatota	Thermoplasmata	unclassified Thermoplasmata	-	-	-	Thermoplasmata archaeon
GCA_003663645.1				72.9	0	0	1|RLF72295.1|[all:RLF72295.1;]	-	-	-	-	1906666	Euryarchaeota	Diaforarchaea group	Thermoplasmatota	Thermoplasmata	unclassified Thermoplasmata	-	-	-	Thermoplasmata archaeon
GCA_003663665.1				74.23	0	0	1|RLF76900.1|[all:RLF76900.1;]	lcl|QMTZ01000013.1_rrna_5	-	-	-	1906666	Euryarchaeota	Diaforarchaea group	Thermoplasmatota	Thermoplasmata	unclassified Thermoplasmata	-	-	-	Thermoplasmata archaeon
GCA_003663695.1				85.51	2.34	0	1|RLF78565.1|[all:RLF78565.1;]	lcl|QMUB01000120.1_rrna_33	-	-	-	2250254	Euryarchaeota	Thermococci	Euryarchaeota	unclassified Thermococci	-	-	-	-	Thermococci archaeon
GCA_003672125.1				88.32	5.21	0	1|DAC67885.1|[all:DAC67885.1;]	-	-	-	-	2163009	Euryarchaeota	Diaforarchaea group	Thermoplasmatota	Candidatus Poseidoniia	Candidatus Poseidoniales	-	-	-	Candidatus Poseidoniales archaeon
GCA_003672175.1				87.85	0	0	1|DAC66766.1|[all:DAC66766.1;]	-	-	-	-	2163009	Euryarchaeota	Diaforarchaea group	Thermoplasmatota	Candidatus Poseidoniia	Candidatus Poseidoniales	-	-	-	Candidatus Poseidoniales archaeon
GCA_003672205.1				58.91	0.31	100	1|DAC65422.1|[all:DAC65422.1;]	-	-	-	-	2163009	Euryarchaeota	Diaforarchaea group	Thermoplasmatota	Candidatus Poseidoniia	Candidatus Poseidoniales	-	-	-	Candidatus Poseidoniales archaeon
GCA_003672215.1				80.06	1.32	33.33	1|DAC61709.1|[all:DAC61709.1;]	-	-	-	-	2163009	Euryarchaeota	Diaforarchaea group	Thermoplasmatota	Candidatus Poseidoniia	Candidatus Poseidoniales	-	-	-	Candidatus Poseidoniales archaeon
GCA_003672275.1				78.31	1.87	50	1|DAC58223.1|[all:DAC58223.1;]	lcl|DQKB01000199.1_rrna_17	-	-	-	2163009	Euryarchaeota	Diaforarchaea group	Thermoplasmatota	Candidatus Poseidoniia	Candidatus Poseidoniales	-	-	-	Candidatus Poseidoniales archaeon
GCA_003672295.1				71.3	1.87	0	1|DAC53524.1|[all:DAC53524.1;]	-	-	-	-	2163009	Euryarchaeota	Diaforarchaea group	Thermoplasmatota	Candidatus Poseidoniia	Candidatus Poseidoniales	-	-	-	Candidatus Poseidoniales archaeon
GCA_003672325.1				79.09	0	0	1|DAC54044.1|[all:DAC54044.1;]	-	-	-	-	2163009	Euryarchaeota	Diaforarchaea group	Thermoplasmatota	Candidatus Poseidoniia	Candidatus Poseidoniales	-	-	-	Candidatus Poseidoniales archaeon
GCA_003672355.1				67.06	0.93	0	1|DAC48928.1|[all:DAC48928.1;]	-	-	-	-	2163009	Euryarchaeota	Diaforarchaea group	Thermoplasmatota	Candidatus Poseidoniia	Candidatus Poseidoniales	-	-	-	Candidatus Poseidoniales archaeon
GCA_003672385.1				68.22	0	0	1|DAC47664.1|[all:DAC47664.1;]	-	-	-	-	2163009	Euryarchaeota	Diaforarchaea group	Thermoplasmatota	Candidatus Poseidoniia	Candidatus Poseidoniales	-	-	-	Candidatus Poseidoniales archaeon
GCA_003672405.1				81.42	4.67	20	1|DAC45763.1|[all:DAC45763.1;]	-	-	-	-	2163009	Euryarchaeota	Diaforarchaea group	Thermoplasmatota	Candidatus Poseidoniia	Candidatus Poseidoniales	-	-	-	Candidatus Poseidoniales archaeon
GCA_003672475.1				67.64	1.4	50	1|DAC34657.1|[all:DAC34657.1;]	-	-	-	-	2163009	Euryarchaeota	Diaforarchaea group	Thermoplasmatota	Candidatus Poseidoniia	Candidatus Poseidoniales	-	-	-	Candidatus Poseidoniales archaeon
GCA_003672505.1				86.92	0.93	0	1|DAC32385.1|[all:DAC32385.1;]	lcl|DQJJ01000114.1_rrna_7	-	-	-	2163009	Euryarchaeota	Diaforarchaea group	Thermoplasmatota	Candidatus Poseidoniia	Candidatus Poseidoniales	-	-	-	Candidatus Poseidoniales archaeon
GCA_003672545.1				81.96	3.27	0	1|DAC28299.1|[all:DAC28299.1;]	-	-	-	-	2163009	Euryarchaeota	Diaforarchaea group	Thermoplasmatota	Candidatus Poseidoniia	Candidatus Poseidoniales	-	-	-	Candidatus Poseidoniales archaeon
GCA_003672555.1				75.96	1.87	0	1|DAC28654.1|[all:DAC28654.1;]	-	-	-	-	2163009	Euryarchaeota	Diaforarchaea group	Thermoplasmatota	Candidatus Poseidoniia	Candidatus Poseidoniales	-	-	-	Candidatus Poseidoniales archaeon
GCA_003672585.1				73.3	3.27	75	1|DAC25427.1|[all:DAC25427.1;]	-	-	-	-	2163009	Euryarchaeota	Diaforarchaea group	Thermoplasmatota	Candidatus Poseidoniia	Candidatus Poseidoniales	-	-	-	Candidatus Poseidoniales archaeon
GCA_003672595.1				73.05	0.93	0	1|DAC25358.1|[all:DAC25358.1;]	-	-	-	-	2163009	Euryarchaeota	Diaforarchaea group	Thermoplasmatota	Candidatus Poseidoniia	Candidatus Poseidoniales	-	-	-	Candidatus Poseidoniales archaeon
GCA_003672615.1				78.34	0.93	0	1|DAC22449.1|[all:DAC22449.1;]	-	-	-	-	2163009	Euryarchaeota	Diaforarchaea group	Thermoplasmatota	Candidatus Poseidoniia	Candidatus Poseidoniales	-	-	-	Candidatus Poseidoniales archaeon
GCA_003672645.1				71.66	1.87	0	1|DAC19661.1|[all:DAC19661.1;]	-	-	-	-	2163009	Euryarchaeota	Diaforarchaea group	Thermoplasmatota	Candidatus Poseidoniia	Candidatus Poseidoniales	-	-	-	Candidatus Poseidoniales archaeon
GCA_003672685.1				81.24	0.93	0	1|DAC15708.1|[all:DAC15708.1;]	-	-	-	-	2163009	Euryarchaeota	Diaforarchaea group	Thermoplasmatota	Candidatus Poseidoniia	Candidatus Poseidoniales	-	-	-	Candidatus Poseidoniales archaeon
GCA_003672715.1				65.73	0.31	100	2|DAC14562.1|[all:DAC14562.1;DAC14894.1;]	-	-	-	-	2163009	Euryarchaeota	Diaforarchaea group	Thermoplasmatota	Candidatus Poseidoniia	Candidatus Poseidoniales	-	-	-	Candidatus Poseidoniales archaeon
GCA_003672765.1				83.19	4.2	25	1|DAC08315.1|[all:DAC08315.1;]	-	-	-	-	2163009	Euryarchaeota	Diaforarchaea group	Thermoplasmatota	Candidatus Poseidoniia	Candidatus Poseidoniales	-	-	-	Candidatus Poseidoniales archaeon
GCA_003672825.1				76.17	0.93	0	1|DAC60353.1|[all:DAC60353.1;]	-	-	-	-	2163009	Euryarchaeota	Diaforarchaea group	Thermoplasmatota	Candidatus Poseidoniia	Candidatus Poseidoniales	-	-	-	Candidatus Poseidoniales archaeon
GCA_003672845.1				81.09	2.65	60	1|DAC54166.1|[all:DAC54166.1;]	-	-	-	-	2163009	Euryarchaeota	Diaforarchaea group	Thermoplasmatota	Candidatus Poseidoniia	Candidatus Poseidoniales	-	-	-	Candidatus Poseidoniales archaeon
GCA_003672895.1				66.9	0.07	0	1|DAC44981.1|[all:DAC44981.1;]	-	-	-	-	2163009	Euryarchaeota	Diaforarchaea group	Thermoplasmatota	Candidatus Poseidoniia	Candidatus Poseidoniales	-	-	-	Candidatus Poseidoniales archaeon
GCA_003672945.1				74	1.4	0	1|DAC34638.1|[all:DAC34638.1;]	-	-	-	-	2163009	Euryarchaeota	Diaforarchaea group	Thermoplasmatota	Candidatus Poseidoniia	Candidatus Poseidoniales	-	-	-	Candidatus Poseidoniales archaeon
GCA_003672965.1				74.24	1.17	50	1|DAC34784.1|[all:DAC34784.1;]	-	-	-	-	2163009	Euryarchaeota	Diaforarchaea group	Thermoplasmatota	Candidatus Poseidoniia	Candidatus Poseidoniales	-	-	-	Candidatus Poseidoniales archaeon
GCA_003673025.1				72.05	2.8	0	1|DAC06741.1|[all:DAC06741.1;]	-	-	-	-	2163009	Euryarchaeota	Diaforarchaea group	Thermoplasmatota	Candidatus Poseidoniia	Candidatus Poseidoniales	-	-	-	Candidatus Poseidoniales archaeon
GCA_003673035.1				78.01	0	0	1|DAC09986.1|[all:DAC09986.1;]	-	-	-	-	2163009	Euryarchaeota	Diaforarchaea group	Thermoplasmatota	Candidatus Poseidoniia	Candidatus Poseidoniales	-	-	-	Candidatus Poseidoniales archaeon
GCA_003693875.1				54.21	0	0	1|RMD45916.1|[all:RMD45916.1;]	-	-	-	-	2026773	DPANN group	Candidatus Pacearchaeota	Pacearchaeota	-	-	-	-	-	Candidatus Pacearchaeota archaeon
GCA_003694055.1				62.77	2.34	0	1|RMD67513.1|[all:RMD67513.1;]	lcl|RFLC01000048.1_rrna_27	-	-	-	2026773	DPANN group	Candidatus Pacearchaeota	Pacearchaeota	-	-	-	-	-	Candidatus Pacearchaeota archaeon
GCA_003694495.1				78.04	0.93	0	1|RME54759.1|[all:RME54759.1;]	lcl|RFJO01000060.1_rrna_29	-	-	-	2026803	DPANN group	Candidatus Woesearchaeota	Woesearchaeota	-	-	-	-	-	Candidatus Woesearchaeota archaeon
GCA_003694805.1				78.67	0.22	0	1|RME52866.1|[all:RME52866.1;]	lcl|RFJU01000143.1_rrna_8	-	-	-	2026803	DPANN group	Candidatus Woesearchaeota	Woesearchaeota	-	-	-	-	-	Candidatus Woesearchaeota archaeon
GCA_003695045.1				80.69	1.25	0	1|RMF06768.1|[all:RMF06768.1;]	-	-	-	-	2026803	DPANN group	Candidatus Woesearchaeota	Woesearchaeota	-	-	-	-	-	Candidatus Woesearchaeota archaeon
GCA_003695185.1				81.27	2.41	60	1|RMF29739.1|[all:RMF29739.1;]	-	-	-	-	2026795	TACK group	Thaumarchaeota	Thaumarchaeota	unclassified Thaumarchaeota	unclassified Thaumarchaeota (miscellaneous)	-	-	-	Thaumarchaeota archaeon
GCA_003695265.1				86.45	0.93	0	1|RMF55348.1|[all:RMF55348.1;]	-	-	-	-	2026803	DPANN group	Candidatus Woesearchaeota	Woesearchaeota	-	-	-	-	-	Candidatus Woesearchaeota archaeon
GCA_003695435.1				78.5	0	0	1|RME77295.1|[all:RME77295.1;]	lcl|RFJL01000058.1_rrna_10	-	-	-	2026803	DPANN group	Candidatus Woesearchaeota	Woesearchaeota	-	-	-	-	-	Candidatus Woesearchaeota archaeon
GCA_003695745.1				86.92	1.87	50	1|RMF89604.1|[all:RMF89604.1;]	lcl|RFHW01000025.1_rrna_36	-	-	-	2026739	Euryarchaeota	unclassified Euryarchaeota	unclassified Euryarchaeota	unclassified Euryarchaeota (miscellaneous)	-	-	-	-	Euryarchaeota archaeon
GCA_003696825.1				89.8	8.48	0	1|RMG26986.1|[all:RMG26986.1;]	-	-	-	-	2026739	Euryarchaeota	unclassified Euryarchaeota	unclassified Euryarchaeota	unclassified Euryarchaeota (miscellaneous)	-	-	-	-	Euryarchaeota archaeon
GCA_003702465.1				89.25	0.93	0	1|RMW36602.1|[all:RMW36602.1;]	-	-	-	-	2478979	TACK group	Thaumarchaeota	Thaumarchaeota	Nitrososphaeria	Nitrosopumilales	Nitrosopumilaceae	Candidatus Nitrosomarinus	-	-
GCA_003702485.1				70.69	3.74	40	1|RMW40606.1|[all:RMW40606.1;]	-	-	-	-	2026808	TACK group	Thaumarchaeota	Thaumarchaeota	unclassified Thaumarchaeota	Candidatus Nitrosopelagicus	-	-	-	Candidatus Nitrosopelagicus sp.
GCA_003702495.1				90.62	1.87	50	1|RMW34857.1|[all:RMW34857.1;]	-	-	-	-	2024843	TACK group	Thaumarchaeota	Thaumarchaeota	Nitrososphaeria	Nitrosopumilales	Nitrosopumilaceae	Nitrosopumilus	-	-
GCA_003702525.1				90.19	2.8	66.67	1|RMW40093.1|[all:RMW40093.1;]	-	-	-	-	2024843	TACK group	Thaumarchaeota	Thaumarchaeota	Nitrososphaeria	Nitrosopumilales	Nitrosopumilaceae	Nitrosopumilus	-	-
GCA_003702545.1				87.85	1.87	0	1|RMW38912.1|[all:RMW38912.1;]	-	-	-	-	2024843	TACK group	Thaumarchaeota	Thaumarchaeota	Nitrososphaeria	Nitrosopumilales	Nitrosopumilaceae	Nitrosopumilus	-	-
GCA_003711245.1				98.13	1.87	0	1|AYQ55064.1|[all:AYQ55064.1;]	lcl|CP017686.1_rrna_8	AYQ54575.1	AYQ54572.1	AYQ54574.1	1291540	Euryarchaeota	Diaforarchaea group	Thermoplasmatota	Thermoplasmata	Methanomassiliicoccales	Candidatus Methanomethylophilaceae	-	-	Candidatus Methanomethylophilus alvus
GCA_003724175.1				59.81	0.93	0	1|RNJ76216.1|[all:RNJ76216.1;]	lcl|RHEY01000099.1_rrna_12	-	-	-	2478559	TACK group	Thaumarchaeota	Thaumarchaeota	unclassified Thaumarchaeota	unclassified Thaumarchaeota (miscellaneous)	-	-	-	Thaumarchaeota archaeon S15
GCA_003724215.1				76.48	0.93	0	1|RNJ73850.1|[all:RNJ73850.1;]	lcl|RHEZ01000118.1_rrna_12	-	-	-	2478558	TACK group	Thaumarchaeota	Thaumarchaeota	unclassified Thaumarchaeota	unclassified Thaumarchaeota (miscellaneous)	-	-	-	Thaumarchaeota archaeon S14
GCA_003724235.1				85.83	0.93	0	1|RNJ78025.1|[all:RNJ78025.1;]	lcl|RHFC01000063.1_rrna_39	-	-	-	2478555	TACK group	Thaumarchaeota	Thaumarchaeota	Nitrososphaeria	Nitrosopumilales	Nitrosopumilaceae	Nitrosopumilus	-	-
GCA_003724255.1				89.25	1.87	0	1|RNJ79507.1|[all:RNJ79507.1;]	lcl|RHFE01000050.1_rrna_37	-	-	-	2478553	TACK group	Thaumarchaeota	Thaumarchaeota	Nitrososphaeria	Nitrosopumilales	Nitrosopumilaceae	Nitrosopumilus	-	-
GCA_003724275.1				84.11	0.93	0	1|RNJ74057.1|[all:RNJ74057.1;]	lcl|RHFA01000180.1_rrna_8	-	-	-	2478557	TACK group	Thaumarchaeota	Thaumarchaeota	unclassified Thaumarchaeota	unclassified Thaumarchaeota (miscellaneous)	-	-	-	Thaumarchaeota archaeon S13
GCA_003724285.1				85.55	0.93	0	1|RNJ76859.1|[all:RNJ76859.1;]	lcl|RHFB01000078.1_rrna_23	-	-	-	2478556	TACK group	Thaumarchaeota	Thaumarchaeota	Nitrososphaeria	Nitrosopumilales	Nitrosopumilaceae	Nitrosopumilus	-	-
GCA_003724325.1				87.85	0.93	0	1|RNJ74641.1|[all:RNJ74641.1;]	lcl|RHFD01000023.1_rrna_7	-	-	-	2478554	TACK group	Thaumarchaeota	Thaumarchaeota	Nitrososphaeria	Nitrosopumilales	Nitrosopumilaceae	Nitrosopumilus	-	-
GCA_003819845.1				96.05	19.16	89.66	1|RPI37857.1|[all:RPI37857.1;]	-	RPI37893.1	-	-	2485498	Euryarchaeota	Stenosarchaea group	Euryarchaeota	Methanomicrobia	Methanomicrobiales	Methanoregulaceae	-	-	Methanoregulaceae archaeon
GCA_003820275.1				51.64	6.36	46.67	1|RPJ54180.1|[all:RPJ54180.1;]	-	-	-	-	2026739	Euryarchaeota	unclassified Euryarchaeota	unclassified Euryarchaeota	unclassified Euryarchaeota (miscellaneous)	-	-	-	-	Euryarchaeota archaeon
GCA_003820555.1				88.47	9.81	50	1|RPJ30419.1|[all:RPJ30419.1;]	-	-	-	-	2026768	TACK group	Thaumarchaeota	Thaumarchaeota	Nitrososphaeria	Nitrosopumilales	unclassified Nitrosopumilales	-	-	Nitrosopumilales archaeon
GCA_003838065.1				100	0.93	100	1|RQD82445.1|[all:RQD82445.1;]	-	RQD82942.1	RQD82946.1	RQD82943.1	2293855	Euryarchaeota	Stenosarchaea group	Euryarchaeota	Methanomicrobia	Methanomicrobiales	Methanocalculaceae	Methanocalculus	-	-
GCA_003838185.1				100	0.93	0	1|RQD81946.1|[all:RQD81946.1;]	-	RQD79909.1	RQD79905.1	RQD79908.1	2293854	Euryarchaeota	Stenosarchaea group	Euryarchaeota	Methanomicrobia	Methanomicrobiales	Methanocalculaceae	Methanocalculus	-	-
GCA_003856905.1				74.07	10.59	72.22	1|RPI85574.1|[all:RPI85574.1;]	-	-	-	-	2026768	TACK group	Thaumarchaeota	Thaumarchaeota	Nitrososphaeria	Nitrosopumilales	unclassified Nitrosopumilales	-	-	Nitrosopumilales archaeon
GCA_003857025.1				94.39	4.67	80	1|RQW78756.1|[all:RQW78756.1;]	-	-	RQW81238.1	RQW81236.1	90426	Euryarchaeota	Stenosarchaea group	Euryarchaeota	Methanomicrobia	Methanosarcinales	Methanotrichaceae	Methanothrix	-	-
GCA_003940385.1				88.94	1.87	0	1|RSD33984.1|[all:RSD33984.1;]	-	RSD35863.1	RSD35859.1	RSD35862.1	1966352	Euryarchaeota	Stenosarchaea group	Euryarchaeota	Methanomicrobia	Methanosarcinales	Methanosarcinaceae	Methanohalophilus	-	-
GCA_003940405.1				68.85	3.74	20	1|RSD34647.1|[all:RSD34647.1;]	-	RSD35104.1	RSD35100.1	RSD35103.1	1966352	Euryarchaeota	Stenosarchaea group	Euryarchaeota	Methanomicrobia	Methanosarcinales	Methanosarcinaceae	Methanohalophilus	-	-
GCA_003942085.1				85.51	2.8	0	1|DAC73204.1|[all:DAC73204.1;]	-	-	-	-	1906666	Euryarchaeota	Diaforarchaea group	Thermoplasmatota	Thermoplasmata	unclassified Thermoplasmata	-	-	-	Thermoplasmata archaeon
GCA_003978665.1				55.61	0	0	1|RUM47776.1|[all:RUM47776.1;]	-	-	-	-	1970083	TACK group	Crenarchaeota	Crenarchaeota	Thermoprotei	Desulfurococcales	Pyrodictiaceae	Hyperthermus	-	-
GCA_003978865.1				71.96	0	0	1|RUM33033.1|[all:RUM33033.1;]	lcl|QNXS01000036.1_rrna_3	-	-	-	1872626	Euryarchaeota	Archaeoglobi	Euryarchaeota	Archaeoglobi	Archaeoglobales	Archaeoglobaceae	Archaeoglobus	-	-
GCA_004193545.1				91.43	0.5	100	1|RZB33245.1|[all:RZB33245.1;]	-	-	-	RZB32665.1	2608793	Euryarchaeota	Stenosarchaea group	Euryarchaeota	Methanomicrobia	Methanosarcinales	unclassified Methanosarcinales	Candidatus Argoarchaeum	ethanivorans	-
GCA_004195425.1				95.79	88.65	24.81	2|RZD38634.1|[all:RZD38634.1;RZD36381.1;]	-	-	-	-	2026739	Euryarchaeota	unclassified Euryarchaeota	unclassified Euryarchaeota	unclassified Euryarchaeota (miscellaneous)	-	-	-	-	Euryarchaeota archaeon
GCA_004195435.1				47.75	0	0	1|RZD31525.1|[all:RZD31525.1;]	lcl|PSPM01000001.1_rrna_9	-	-	-	2077140	DPANN group	Candidatus Parvarchaeota	Parvarchaeota	unclassified Candidatus Parvarchaeota	-	-	-	-	Candidatus Parvarchaeota archaeon
GCA_004195455.1				74.94	32.87	14.58	2|RZD33436.1|[all:RZD33436.1;RZD33693.1;]	-	-	-	-	2026795	TACK group	Thaumarchaeota	Thaumarchaeota	unclassified Thaumarchaeota	unclassified Thaumarchaeota (miscellaneous)	-	-	-	Thaumarchaeota archaeon
GCA_004195515.1				91.12	2.88	0	1|RZD39269.1|[all:RZD39269.1;]	-	-	-	-	2026739	Euryarchaeota	unclassified Euryarchaeota	unclassified Euryarchaeota	unclassified Euryarchaeota (miscellaneous)	-	-	-	-	Euryarchaeota archaeon
GCA_004195535.1				42.99	0	0	1|RZD43655.1|[all:RZD43655.1;]	-	-	-	-	2026739	Euryarchaeota	unclassified Euryarchaeota	unclassified Euryarchaeota	unclassified Euryarchaeota (miscellaneous)	-	-	-	-	Euryarchaeota archaeon
GCA_004195545.1				88.79	6.54	0	1|RZD48425.1|[all:RZD48425.1;]	-	-	-	-	2026739	Euryarchaeota	unclassified Euryarchaeota	unclassified Euryarchaeota	unclassified Euryarchaeota (miscellaneous)	-	-	-	-	Euryarchaeota archaeon
GCA_004195585.1				90.19	14.8	4.88	1|RZD54225.1|[all:RZD54225.1;]	lcl|PSPV01000013.1_rrna_52	-	-	-	2026739	Euryarchaeota	unclassified Euryarchaeota	unclassified Euryarchaeota	unclassified Euryarchaeota (miscellaneous)	-	-	-	-	Euryarchaeota archaeon
GCA_004195615.1				90.19	1.87	0	1|RZD47403.1|[all:RZD47403.1;]	-	-	-	-	2026739	Euryarchaeota	unclassified Euryarchaeota	unclassified Euryarchaeota	unclassified Euryarchaeota (miscellaneous)	-	-	-	-	Euryarchaeota archaeon
GCA_004195625.1				86.14	2.8	33.33	1|RZD54121.1|[all:RZD54121.1;]	-	-	-	-	2026739	Euryarchaeota	unclassified Euryarchaeota	unclassified Euryarchaeota	unclassified Euryarchaeota (miscellaneous)	-	-	-	-	Euryarchaeota archaeon
GCA_004195635.1				87.85	0.93	0	1|RZD45967.1|[all:RZD45967.1;]	-	-	-	-	2026739	Euryarchaeota	unclassified Euryarchaeota	unclassified Euryarchaeota	unclassified Euryarchaeota (miscellaneous)	-	-	-	-	Euryarchaeota archaeon
GCA_004195645.1				71.5	55.37	18.37	2|RZD30922.1|[all:RZD30922.1;RZD30986.1;]	-	-	-	-	2077317	Euryarchaeota	unclassified Euryarchaeota	unclassified Euryarchaeota	DHVE6 group	environmental samples	-	-	-	uncultured DHVE6 group euryarchaeote
GCA_004195715.1				88.01	0.93	0	1|RZD50494.1|[all:RZD50494.1;]	-	-	-	-	2026739	Euryarchaeota	unclassified Euryarchaeota	unclassified Euryarchaeota	unclassified Euryarchaeota (miscellaneous)	-	-	-	-	Euryarchaeota archaeon
GCA_004211975.1				96.26	0.93	0	1|RZN38583.1|[all:RZN38583.1;]	lcl|RXIK01000119.1_rrna_23	-	RZN33814.1	RZN33816.1	2250255	Euryarchaeota	Stenosarchaea group	Euryarchaeota	Methanomicrobia	Methanosarcinales	unclassified Methanosarcinales	-	-	Methanosarcinales archaeon
GCA_004212055.1				83.64	1.87	66.67	1|RZN61622.1|[all:RZN61622.1;]	lcl|RXII01000027.1_rrna_18	RZN63751.1	RZN63748.1	RZN63762.1	2478471	TACK group	Candidatus Korarchaeota	Korarchaeota	Candidatus Methanodesulfokores	-	-	-	-	Candidatus Methanodesulfokores washburnensis
GCA_004212095.1				95.79	0	0	1|RZN15968.1|[all:RZN15968.1;]	lcl|RXIJ01000040.1_rrna_20	-	-	RZN16116.1	2250255	Euryarchaeota	Stenosarchaea group	Euryarchaeota	Methanomicrobia	Methanosarcinales	unclassified Methanosarcinales	-	-	Methanosarcinales archaeon
GCA_004212145.1				94.39	0	0	1|RZN56052.1|[all:RZN56052.1;]	-	RZN57862.1	RZN57860.1	RZN57861.1	2250257	TACK group	Candidatus Verstraetearchaeota	Verstraetearchaeota	unclassified Candidatus Verstraetearchaeota	-	-	-	-	Candidatus Verstraetearchaeota archaeon
GCA_004212155.1				93.46	0	0	1|RZN50443.1|[all:RZN50443.1;]	-	RZN47592.1	RZN47589.1	RZN47591.1	1906665	Others	unclassified Archaea	unclassified Archaea (miscellaneous)	-	-	-	-	-	archaeon
GCA_004214165.1				56.73	0.93	0	1|RZP10554.1|[all:RZP10554.1;]	-	-	-	-	2163009	Euryarchaeota	Diaforarchaea group	Thermoplasmatota	Candidatus Poseidoniia	Candidatus Poseidoniales	-	-	-	Candidatus Poseidoniales archaeon
GCA_004297575.1				77.57	2.8	25	1|TAL47172.1|[all:TAL47172.1;]	lcl|SCSR01000039.1_rrna_25	-	-	-	1906665	Others	unclassified Archaea	unclassified Archaea (miscellaneous)	-	-	-	-	-	archaeon
GCA_004298585.1				75.23	1.32	100	1|TAN43733.1|[all:TAN43733.1;]	-	-	-	-	2032688	Euryarchaeota	Stenosarchaea group	Euryarchaeota	Methanomicrobia	Methanosarcinales	Candidatus Methanoperedenaceae	Candidatus Methanoperedens	-	-
GCA_004299525.1				75.65	1.79	50	1|TAL51517.1|[all:TAL51517.1;]	-	-	-	-	2026764	DPANN group	Nanoarchaeota	Nanoarchaeota	unclassified Nanoarchaeota	unclassified Nanoarchaeota (miscellaneous)	-	-	-	Nanoarchaeota archaeon
GCA_004322445.1				73.68	5.03	40	1|TBR26329.1|[all:TBR26329.1;]	-	-	-	-	2507556	TACK group	Thaumarchaeota	Thaumarchaeota	unclassified Thaumarchaeota	Candidatus Nitrosotenuis	-	-	-	Candidatus Nitrosotenuis sp.
GCA_004322465.1				89.26	3.74	25	1|TBR10702.1|[all:TBR10702.1;]	-	-	-	-	2507556	TACK group	Thaumarchaeota	Thaumarchaeota	unclassified Thaumarchaeota	Candidatus Nitrosotenuis	-	-	-	Candidatus Nitrosotenuis sp.
GCA_004347835.1				81.86	0	0	1|TDA33149.1|[all:TDA33149.1;]	-	-	-	TDA31224.1	2250276	Euryarchaeota	Hadesarchaea	Euryarchaeota	unclassified Hadesarchaea	-	-	-	-	Hadesarchaea archaeon
GCA_004347845.1				91.59	0.93	0	1|TDA26657.1|[all:TDA26657.1;]	-	TDA25962.1	TDA25958.1	TDA25961.1	2250530	Euryarchaeota	Archaeoglobi	Euryarchaeota	unclassified Archaeoglobi	-	-	-	-	Archaeoglobi archaeon
GCA_004347865.1				97.2	0	0	1|TDA30419.1|[all:TDA30419.1;]	-	TDA30809.1	TDA30813.1	TDA30810.1	2250530	Euryarchaeota	Archaeoglobi	Euryarchaeota	unclassified Archaeoglobi	-	-	-	-	Archaeoglobi archaeon
GCA_004347915.1				88.16	1.25	50	1|TDA35307.1|[all:TDA35307.1;]	-	TDA35900.1	TDA35898.1	TDA35899.1	2546570	TACK group	Candidatus Nezhaarchaeota	Nezhaarchaeota	Candidatus Nezhaarchaeota	-	-	-	-	Candidatus Nezhaarchaeota archaeon WYZ-LMO7
GCA_004347925.1				91.43	1.94	66.67	1|TDA33711.1|[all:TDA33711.1;]	lcl|QNVD01000186.1_rrna_11	-	-	TDA31060.1	2250276	Euryarchaeota	Hadesarchaea	Euryarchaeota	unclassified Hadesarchaea	-	-	-	-	Hadesarchaea archaeon
GCA_004347955.1				89.25	1.4	0	1|TDA37463.1|[all:TDA37463.1;]	-	-	TDA37573.1	TDA37578.1	2250257	TACK group	Candidatus Verstraetearchaeota	Verstraetearchaeota	unclassified Candidatus Verstraetearchaeota	-	-	-	-	Candidatus Verstraetearchaeota archaeon
GCA_004347965.1				91.43	1.28	11.11	1|TDA36360.1|[all:TDA36360.1;]	-	TDA34547.1	TDA34545.1	TDA34546.1	2546571	TACK group	Candidatus Nezhaarchaeota	Nezhaarchaeota	Candidatus Nezhaarchaeota	-	-	-	-	Candidatus Nezhaarchaeota archaeon WYZ-LMO8
GCA_004348015.1				98.13	0	0	1|TDA39780.1|[all:TDA39780.1;]	-	TDA37970.1	TDA37968.1	TDA37969.1	2250257	TACK group	Candidatus Verstraetearchaeota	Verstraetearchaeota	unclassified Candidatus Verstraetearchaeota	-	-	-	-	Candidatus Verstraetearchaeota archaeon
GCA_004375695.1				71.96	0	0	1|TES83501.1|[all:TES83501.1;]	-	-	-	-	2250276	Euryarchaeota	Hadesarchaea	Euryarchaeota	unclassified Hadesarchaea	-	-	-	-	Hadesarchaea archaeon
GCA_004375795.1				57.94	2.8	100	1|TES99554.1|[all:TES99554.1;]	-	-	-	-	2250276	Euryarchaeota	Hadesarchaea	Euryarchaeota	unclassified Hadesarchaea	-	-	-	-	Hadesarchaea archaeon
GCA_004376265.1				90.65	7.48	11.11	1|TET07625.1|[all:TET07625.1;]	-	-	-	-	2053491	Asgard group	Candidatus Thorarchaeota	Thorarchaeota	-	-	-	-	-	Candidatus Thorarchaeota archaeon
GCA_004376295.1				97.2	1.87	0	1|TET18783.1|[all:TET18783.1;]	lcl|SOJZ01000025.1_rrna_3	-	-	-	2026714	TACK group	Candidatus Bathyarchaeota	Bathyarchaeota	unclassified Candidatus Bathyarchaeota	-	-	-	-	Candidatus Bathyarchaeota archaeon
GCA_004376385.1				85.91	4.67	0	1|TET25369.1|[all:TET25369.1;]	-	-	-	-	2026714	TACK group	Candidatus Bathyarchaeota	Bathyarchaeota	unclassified Candidatus Bathyarchaeota	-	-	-	-	Candidatus Bathyarchaeota archaeon
GCA_004376425.1				62.15	2.48	20	1|TET12638.1|[all:TET12638.1;]	-	-	-	-	2053491	Asgard group	Candidatus Thorarchaeota	Thorarchaeota	-	-	-	-	-	Candidatus Thorarchaeota archaeon
GCA_004376455.1				83.64	8.7	0	1|TET31023.1|[all:TET31023.1;]	-	-	-	-	2026747	Asgard group	Candidatus Heimdallarchaeota	Heimdallarchaeota	-	-	-	-	-	Candidatus Heimdallarchaeota archaeon
GCA_004376645.1				93.46	4.67	0	1|TET58422.1|[all:TET58422.1;]	lcl|SOJC01000053.1_rrna_12	-	-	-	2026714	TACK group	Candidatus Bathyarchaeota	Bathyarchaeota	unclassified Candidatus Bathyarchaeota	-	-	-	-	Candidatus Bathyarchaeota archaeon
GCA_004376705.1				83.18	2.65	16.67	1|TET58311.1|[all:TET58311.1;]	-	-	-	-	2053489	Asgard group	Candidatus Lokiarchaeota	Lokiarchaeota	unclassified Lokiarchaeota	-	-	-	-	Candidatus Lokiarchaeota archaeon
GCA_004376735.1				69	8.64	15.38	1|TET78725.1|[all:TET78725.1;]	-	-	-	-	2026747	Asgard group	Candidatus Heimdallarchaeota	Heimdallarchaeota	-	-	-	-	-	Candidatus Heimdallarchaeota archaeon
GCA_004376975.1				94.7	4.67	0	1|TET65519.1|[all:TET65519.1;]	-	-	-	-	2026714	TACK group	Candidatus Bathyarchaeota	Bathyarchaeota	unclassified Candidatus Bathyarchaeota	-	-	-	-	Candidatus Bathyarchaeota archaeon
GCA_004377185.1				98.13	3.74	0	1|TET91387.1|[all:TET91387.1;]	lcl|SOIM01000003.1_rrna_40	-	-	-	1906667	Euryarchaeota	Diaforarchaea group	Thermoplasmatota	Thermoplasmata	Methanomassiliicoccales	Methanomassiliicoccaceae	-	-	Methanomassiliicoccales archaeon
GCA_004377325.1				87.38	0.93	0	1|TEU05295.1|[all:TEU05295.1;]	-	-	-	-	2026714	TACK group	Candidatus Bathyarchaeota	Bathyarchaeota	unclassified Candidatus Bathyarchaeota	-	-	-	-	Candidatus Bathyarchaeota archaeon
GCA_004377395.1				89.25	1.94	25	1|TEU08202.1|[all:TEU08202.1;]	-	-	-	-	2026714	TACK group	Candidatus Bathyarchaeota	Bathyarchaeota	unclassified Candidatus Bathyarchaeota	-	-	-	-	Candidatus Bathyarchaeota archaeon
GCA_004524255.1				31.31	1.4	0	2|TFF90388.1|[all:TFF90388.1;TFF90500.1;]	-	-	-	-	2053489	Asgard group	Candidatus Lokiarchaeota	Lokiarchaeota	unclassified Lokiarchaeota	-	-	-	-	Candidatus Lokiarchaeota archaeon
GCA_004524265.1				36.14	0	0	1|TFF97988.1|[all:TFF97988.1;]	-	-	-	-	2053489	Asgard group	Candidatus Lokiarchaeota	Lokiarchaeota	unclassified Lokiarchaeota	-	-	-	-	Candidatus Lokiarchaeota archaeon
GCA_004524285.1				38.35	0	0	1|TFF96974.1|[all:TFF96974.1;]	-	-	-	-	2053491	Asgard group	Candidatus Thorarchaeota	Thorarchaeota	-	-	-	-	-	Candidatus Thorarchaeota archaeon
GCA_004524355.1				49.07	1.87	0	1|TFG02413.1|[all:TFG02413.1;]	-	-	-	-	2053489	Asgard group	Candidatus Lokiarchaeota	Lokiarchaeota	unclassified Lokiarchaeota	-	-	-	-	Candidatus Lokiarchaeota archaeon
[truncated: 762 more rows]

## Sheet: Dataset2
Dataset 2 The 779 aCPSF1 orthorlogs that are retrieved from the genomes with defined taxomonic placements used for normolization of archaeal taxonomy ranking system
[truncated: 784 more rows]

[truncated: 2 more sheets: Dataset3, Dataset 4]
